# Supplementary material for: Detection, Characterization and Sequencing of BTV Serotypes Circulating in Cuba in 2022
Source: Viruses. 2024 Jan 22;16(1):164. doi: 10.3390/v16010164 (PMC10819738; doi:10.3390/v16010164)
Supplement: Supplementary file 1 [file viruses-16-00164-s001.zip]

Archive with 3 entries (3 files):
- Cuba_paper_figures_S1_S8_sup_data.pdf
- Cuba_paper_tables_sup_data (Table S1).xlsx
- Cuba_paper_tables_sup_data_matrices (Table S2).xlsx
