# Supplementary material for: Detection, Characterization and Sequencing of BTV Serotypes Circulating in Cuba in 2022
Source: Viruses. 2024 Jan 22;16(1):164. doi: 10.3390/v16010164 (PMC10819738; doi:10.3390/v16010164)
Supplement: Supplementary file 1 [file viruses-16-00164-s001.zip › Cuba_paper_tables_sup_data (Table S1).xlsx]

## Sheet: Table_S1
Table S1 - First closest Homology between thegenomic sequences of the cuban strains and reference sequences available in GenBank with 100% of sequence coverage (AN: Accession number of the recovered sequence; Id% and Cov% percentage of nucleotide identity and coverage between cuban and reference sequences).
Cuban Strain	Segment	Segment AN	Length (bp)	Closest homology	Closest homology AN	Id %	Cov %	Origine	Date
BTV1-23.01 (3124)	1	OR611726	3944	Bluetongue virus 19 isolate USA2003/FL 280559-3 segment 1, complete sequence	KX164129	97.363	100	USA	2003
BTV1-23.01 (3124)	2	OR611727	2940	Bluetongue virus 1 isolate USA2010/FL 10-044273 segment 2, complete sequence	KX164020	97.959	100	USA	2010
BTV1-23.01 (3124)	3	OR611728	2772	Bluetongue virus 12 isolate USA2012/LA 12-046093 segment 3, complete sequence	KX164091	96.861	100	USA	2012
BTV1-23.01 (3124)	4	OR611729	1981	Bluetongue virus isolate BTV3 JAM1988/502031 M4 VP4 protein (VP4) gene, complete cds	KY092095	94.094	100	JAM	1988
BTV1-23.01 (3124)	5	OR611730	1769	Bluetongue virus strain USA2003 NS1 protein (NS1) gene, complete cds	KF986502	97.4	100	USA	2003
BTV1-23.01 (3124)	6	OR611731	1635	Bluetongue virus 1 isolate USA2010/FL 10-044273 segment 6, complete sequence	KX164024	98.349	100	USA	2010
BTV1-23.01 (3124)	7	OR611732	1156	Bluetongue virus 22 isolate USA2005/FL 402286 segment 7, complete sequence	KX164145	98.962	100	USA	2005
BTV1-23.01 (3124)	8	OR611733	1125	Bluetongue virus 9 isolate USA2008/FL 576307 segment 8, complete sequence	KX164076	98.489	100	USA	2008
BTV1-23.01 (3124)	9	OR611734	1049	Bluetongue virus strain OV1706_FL_BTV1 segment 9, complete sequence	OQ847493	97.576	94	USA	2022
BTV1-23.01 (3124)	10	OR611735	822	Bluetongue virus isolate BTV-3/13.06 (2676) segment 10, complete sequence	MT815663	97.445	100	GUY	2013
BTV1-23.02 (3190)	1	OR611736	3944	Bluetongue virus 19 isolate USA2003/FL 280559-3 segment 1, complete sequence	KX164129	97.515	100	USA	2003
BTV1-23.02 (3190)	2	OR611737	2940	Bluetongue virus 1 isolate USA2010/FL 10-044273 segment 2, complete sequence	KX164020	97.993	100	USA	2010
BTV1-23.02 (3190)	3	OR611738	2772	Bluetongue virus strain OV1706_FL_BTV1 segment 3, complete sequence	OQ847487	98.965	97	USA	2022
BTV1-23.02 (3190)	4	OR611739	1981	Bluetongue virus 19 isolate USA2003/FL 280559-3 segment 4, complete sequence	KX164132	98.688	100	USA	2003
BTV1-23.02 (3190)	5	OR611740	1769	Bluetongue virus strain USA2003 NS1 protein (NS1) gene, complete cds	KF986502	97.852	100	USA	2003
BTV1-23.02 (3190)	6	OR611741	1635	Bluetongue virus 1 isolate USA2010/FL 10-044273 segment 6, complete sequence	KX164024	98.349	100	USA	2010
BTV1-23.02 (3190)	7	OR611742	1156	Bluetongue virus 18 isolate USA2014/FL 15-008010 segment 7, complete sequence	KX164125	98.356	100	USA	2014
BTV1-23.02 (3190)	8	OR611743	1125	Bluetongue virus 1 isolate USA2010/FL 10-044273 segment 8, complete sequence	KX164026	98.311	100	USA	2010
BTV1-23.02 (3190)	9	OR611744	1049	Bluetongue virus strain OV1706_FL_BTV1 segment 9, complete sequence	OQ847493	98.081	94	USA	2022
BTV1-23.02 (3190)	10	OR611745	822	Bluetongue virus 14 isolate USA2003/FL 279313 segment 10, complete sequence	KX164118	98.783	100	USA	2003
BTV2-23.01 (3111)	1	OR611746	3944	Bluetongue virus 19 isolate USA2003/FL 280559-3 segment 1, complete sequence	KX164129	97.617	100	USA	2003
BTV2-23.01 (3111)	2	OR611747	2943	Bluetongue virus strain USA2006 VP2 protein (VP2) gene, complete cds	KF986495	97.995	100	USA	2006
BTV2-23.01 (3111)	3	OR611748	2772	Bluetongue virus 11 strain BTV-11_MQ segment 3, complete sequence	JQ972863	94.733	100	MARTI	2010
BTV2-23.01 (3111)	4	OR611749	1981	Bluetongue virus isolate BTV3 HON1990/502285 M4 VP4 protein (VP4) gene, complete cds	KY092093	98.132	100	HOND	1990
BTV2-23.01 (3111)	5	OR611750	1769	Bluetongue virus strain USA2003 NS1 protein (NS1) gene, complete cds	KF986502	97.174	100	USA	2003
BTV2-23.01 (3111)	6	OR611751	1635	Bluetongue virus 2 isolate FL99 13406-2 VP5 protein (S5) gene, complete cds	AY855279	97.737	100	USA	1999
BTV2-23.01 (3111)	7	OR611752	1156	Bluetongue virus 1 isolate USA2010/FL 10-044273 segment 7, complete sequence	KX164025	98.097	100	USA	2010
BTV2-23.01 (3111)	8	OR611753	1125	Bluetongue virus 1 isolate USA2010/FL 10-044273 segment 8, complete sequence	KX164026	98.578	100	USA	2010
BTV2-23.01 (3111)	9	OR611754	1049	Bluetongue virus strain OV1049_FL_BTV1 segment 9, complete sequence	OQ847483	98.788	94	USA	2022
BTV2-23.01 (3111)	10	OR611755	822	Bluetongue virus 22 isolate USA2005/FL 402286 segment 10, complete sequence	KX164148	99.027	100	USA	2005
BTV3-23.01 (3180)	1	OR611756	3944	Bluetongue virus 19 isolate USA2003/FL 280559-3 segment 1, complete sequence	KX164129	97.439	100	USA	2003
BTV3-23.01 (3180)	2	OR611757	2935	Bluetongue virus isolate BTV3 USA2001/FL 138555-30 L2 VP2 protein (VP2) gene, complete cds	KY092160	97.649	100	USA	2001
BTV3-23.01 (3180)	3	OR611758	2772	Bluetongue virus 11 strain BTV-11_MQ segment 3, complete sequence	JQ972863	94.913	100	MARTI	2010
BTV3-23.01 (3180)	4	OR611759	1981	Bluetongue virus 14 isolate USA2003/FL 279313 segment 4, complete sequence	KX164112	97.476	100	USA	2003
BTV3-23.01 (3180)	5	OR611760	1769	Bluetongue virus isolate BTV3 USA2003/FL 280559-9 M5 NS1 protein (NS1) gene, complete cds	KY092074	98.078	100	USA	2003
BTV3-23.01 (3180)	6	OR611761	1637	Bluetongue virus isolate BTV3 USA2001/FL 138555-30 M6 VP5 protein (VP5) gene, complete cds	KY092047	92.547	100	USA	2001
BTV3-23.01 (3180)	7	OR611762	1156	Bluetongue virus 14 isolate USA2003/FL 279313 segment 7, complete sequence	KX164115	97.232	100	USA	2003
BTV3-23.01 (3180)	8	OR611763	1125	Bluetongue virus 1 isolate USA2010/FL 10-044273 segment 8, complete sequence	KX164026	98.4	100	USA	2010
BTV3-23.01 (3180)	9	OR611764	1049	Bluetongue virus strain OV1706_FL_BTV1 segment 9, complete sequence	OQ847493	98.081	94	USA	2022
BTV3-23.01 (3180)	10	OR611765	822	Bluetongue virus 24 isolate USA2007/FL 520518 segment 10, complete sequence	KX164158	98.054	100	USA	2007
BTV10-23.01 (3088)	1	OR611766	3944	Bluetongue virus 19 isolate USA2003/FL 280559-3 segment 1, complete sequence	KX164129	97.591	100	USA	2003
BTV10-23.01 (3088)	2	OR611767	2926	Bluetongue virus isolate BTV-10/11 (3937) VP2 gene, complete cds	OP150186	94.908	100	GUY	2011
BTV10-23.01 (3088)	3	OR611768	2772	Bluetongue virus 22 isolate USA2005/FL 402286 segment 3, complete sequence	KX164141	97.908	100	USA	2005
BTV10-23.01 (3088)	4	OR611769	1981	Bluetongue virus 14 isolate USA2003/FL 279313 segment 4, complete sequence	KX164112	98.587	100	USA	2003
BTV10-23.01 (3088)	5	OR611770	1768	Bluetongue virus strain USA2003 NS1 protein (NS1) gene, complete cds	KF986502	97.4	100	USA	2003
BTV10-23.01 (3088)	6	OR611771	1638	Bluetongue virus isolate BTV-10/11 (3937) segment 6, complete sequence	OP150190	97.009	100	GUY	2011
BTV10-23.01 (3088)	7	OR611772	1156	Bluetongue virus isolate 502215 VP7 core protein (S7) gene, complete cds	AF188671	98.183	100	DOMI	1990
BTV10-23.01 (3088)	8	OR611773	1125	Bluetongue virus strain USA2003 NS2 protein (NS2) gene, complete cds	KF986510	98.578	100	USA	2003
BTV10-23.01 (3088)	9	OR611774	1049	Bluetongue virus 12 isolate BTV-12/20-01 (3983) segment 9, complete sequence	OP185792	92.571	100	GUY	2020
BTV10-23.01 (3088)	10	OR611775	822	Bluetongue virus 24 isolate USA2007/FL 520518 segment 10, complete sequence	KX164158	97.689	100	USA	2007
BTV10-23.02 (3037)	1	OR611776	3944	Bluetongue virus 1 isolate USA2010/FL 10-044273 segment 1, complete sequence	KX164019	97.896	100	USA	2010
BTV10-23.02 (3037)	2	OR611777	2926	Bluetongue virus isolate BTV-10/11 (3937) VP2 gene, complete cds	OP150186	95.694	100	GUY	2011
BTV10-23.02 (3037)	3	OR611778	2772	Bluetongue virus 11 strain BTV-11_MQ segment 3, complete sequence	JQ972863	95.058	100	MARTI	2010
BTV10-23.02 (3037)	4	OR611779	1981	Bluetongue virus 14 isolate USA2003/FL 279313 segment 4, complete sequence	KX164112	98.637	100	USA	2003
BTV10-23.02 (3037)	5	OR611780	1768	Bluetongue virus isolate BTV3 USA2003/FL 280559-9 M5 NS1 protein (NS1) gene, complete cds	KY092074	97.739	100	USA	2003
BTV10-23.02 (3037)	6	OR611781	1638	Bluetongue virus 10 isolate BTV-10/11 (4138) segment 6, complete sequence	OP185809	96.947	100	GUY	2011
BTV10-23.02 (3037)	7	OR611782	1156	Bluetongue virus 1 isolate USA2010/FL 10-044273 segment 7, complete sequence	KX164025	98.529	100	USA	2010
BTV10-23.02 (3037)	8	OR611783	1125	Bluetongue virus 1 isolate USA2010/FL 10-044273 segment 8, complete sequence	KX164026	98.311	100	USA	2010
BTV10-23.02 (3037)	9	OR611784	1049	Bluetongue virus strain OV1706_FL_BTV1 segment 9, complete sequence	OQ847493	98.384	94	USA	2022
BTV10-23.02 (3037)	10	OR611785	822	Bluetongue virus 14 isolate USA2003/FL 279313 segment 10, complete sequence	KX164118	99.148	100	USA	2003
BTV12-23.01 (3062)	1	OR611786	3944	Bluetongue virus 19 isolate USA2003/FL 280559-3 segment 1, complete sequence	KX164129	97.363	100	USA	2003
BTV12-23.01 (3062)	2	OR611787	2904	Bluetongue virus 12 isolate USA2012/LA 12-046093 segment 2, complete sequence	KX164090	97.245	100	USA	2012
BTV12-23.01 (3062)	3	OR611788	2772	Bluetongue virus strain USA2010 segment 3, complete sequence	JQ822250	97.294	100	USA	2010
BTV12-23.01 (3062)	4	OR611789	1981	Bluetongue virus 14 isolate USA2003/FL 279313 segment 4, complete sequence	KX164112	98.334	100	USA	2003
BTV12-23.01 (3062)	5	OR611790	1770	Bluetongue virus isolate BTV3 USA2003/FL 280559-9 M5 NS1 protein (NS1) gene, complete cds	KY092074	98.418	100	USA	2003
BTV12-23.01 (3062)	6	OR611791	1645	Bluetongue virus 12 isolate USA2012/LA 12-046093 segment 6, complete sequence	KX164094	97.872	100	USA	2012
BTV12-23.01 (3062)	7	OR611792	1156	Bluetongue virus 22 isolate USA2005/FL 402286 segment 7, complete sequence	KX164145	99.048	100	USA	2005
BTV12-23.01 (3062)	8	OR611793	1125	Bluetongue virus 1 isolate USA2010/FL 10-044273 segment 8, complete sequence	KX164026	98.311	100	USA	2010
BTV12-23.01 (3062)	9	OR611794	1049	Bluetongue virus strain OV1706_FL_BTV1 segment 9, complete sequence	OQ847493	97.98	94	USA	2022
BTV12-23.01 (3062)	10	OR611795	822	Bluetongue virus 24 isolate USA2007/FL 520518 segment 10, complete sequence	KX164158	97.689	100	USA	2007
BTV12-23.2 (3090)	1	OR611796	3944	Bluetongue virus 19 isolate USA2003/FL 280559-3 segment 1, complete sequence	KX164129	97.439	100	USA	2003
BTV12-23.2 (3090)	2	OR611797	2904	Bluetongue virus 12 isolate USA2012/LA 12-046093 segment 2, complete sequence	KX164090	97.245	100	USA	2012
BTV12-23.2 (3090)	3	OR611798	2772	Bluetongue virus strain USA2010 segment 3, complete sequence	JQ822250	97.294	100	USA	2010
BTV12-23.2 (3090)	4	OR611799	1981	Bluetongue virus 14 isolate USA2003/FL 279313 segment 4, complete sequence	KX164112	98.435	100	USA	2003
BTV12-23.2 (3090)	5	OR611800	1770	Bluetongue virus isolate BTV3 USA2003/FL 280559-9 M5 NS1 protein (NS1) gene, complete cds	KY092074	98.305	100	USA	2003
BTV12-23.2 (3090)	6	OR611801	1645	Bluetongue virus 12 isolate USA2012/LA 12-046093 segment 6, complete sequence	KX164094	97.751	100	USA	2012
BTV12-23.2 (3090)	7	OR611802	1156	Bluetongue virus 22 isolate USA2005/FL 402286 segment 7, complete sequence	KX164145	98.962	100	USA	2005
BTV12-23.2 (3090)	8	OR611803	1125	Bluetongue virus 1 isolate USA2010/FL 10-044273 segment 8, complete sequence	KX164026	98.4	100	USA	2010
BTV12-23.2 (3090)	9	OR611804	1049	Bluetongue virus strain OV1706_FL_BTV1 segment 9, complete sequence	OQ847493	97.677	94	USA	2022
BTV12-23.2 (3090)	10	OR611805	822	Bluetongue virus 14 isolate USA2003/FL 279313 segment 10, complete sequence	KX164118	99.27	100	USA	2003
BTV13-23.1 (3097)	1	OR611806	3944	Bluetongue virus 19 isolate USA2003/FL 280559-3 segment 1, complete sequence	KX164129	97.541	100	USA	2003
BTV13-23.1 (3097)	2	OR611807	2935	Bluetongue virus 13 isolate FL99 22364-8 VP2 protein (S2) gene, complete cds	AY855268	94.583	100	USA	1999
BTV13-23.1 (3097)	3	OR611808	2772	Bluetongue virus 22 isolate USA2005/FL 402286 segment 3, complete sequence	KX164141	98.268	100	USA	2005
BTV13-23.1 (3097)	4	OR611809	1981	Bluetongue virus isolate BTV3 HON1990/502285 M4 VP4 protein (VP4) gene, complete cds	KY092093	98.233	100	HOND	1990
BTV13-23.1 (3097)	5	OR611810	1769	Bluetongue virus isolate BTV3 USA2003/FL 280559-9 M5 NS1 protein (NS1) gene, complete cds	KY092074	97.852	100	USA	2003
BTV13-23.1 (3097)	6	OR611811	1637	Bluetongue virus 13 isolate FL99 22364-8 VP5 protein (S5) gene, complete cds	AY855280	94.563	100	USA	1999
BTV13-23.1 (3097)	7	OR611812	1156	Bluetongue virus 14 isolate USA2003/FL 279313 segment 7, complete sequence	KX164115	97.059	100	USA	2003
BTV13-23.1 (3097)	8	OR611813	1125	Bluetongue virus 5 isolate USA2003/FL 280559-7 segment 8, complete sequence	KX164066	98.222	100	USA	2003
BTV13-23.1 (3097)	9	OR611814	1049	Bluetongue virus strain OV1706_FL_BTV1 segment 9, complete sequence	OQ847493	98.081	94	USA	2022
BTV13-23.1 (3097)	10	OR611815	822	Bluetongue virus 14 isolate USA2003/FL 279313 segment 10, complete sequence	KX164118	99.027	100	USA	2003
BTV17-23.01 (3158)	1	OR611816	3944	Bluetongue virus 19 isolate USA2003/FL 280559-3 segment 1, complete sequence	KX164129	97.617	100	USA	2003
BTV17-23.01 (3158)	2	OR611817	2923	Bluetongue virus 17 isolate FL99 12475 VP2 protein (S2) gene, complete cds	AY855269	96.031	100	USA	1999
BTV17-23.01 (3158)	3	OR611818	2772	Bluetongue virus isolate BTV3 USA2002/FL 202795 L3 VP3 protein (VP3) gene, complete cds	KY092127	97.691	100	USA	2002
BTV17-23.01 (3158)	4	OR611819	1981	Bluetongue virus 14 isolate USA2003/FL 279313 segment 4, complete sequence	KX164112	98.334	100	USA	2003
BTV17-23.01 (3158)	5	OR611820	1769	Bluetongue virus strain USA2003 NS1 protein (NS1) gene, complete cds	KF986502	97.513	100	USA	2003
BTV17-23.01 (3158)	6	OR611821	1638	Bluetongue virus 17 isolate FL99 12475 VP5 protein (S5) gene, complete cds	AY855281	96.398	100	USA	1999
BTV17-23.01 (3158)	7	OR611822	1156	Bluetongue virus 1 isolate USA2010/FL 10-044273 segment 7, complete sequence	KX164025	98.27	100	USA	2010
BTV17-23.01 (3158)	8	OR611823	1125	Bluetongue virus 1 isolate USA2010/FL 10-044273 segment 8, complete sequence	KX164026	98.4	100	USA	2010
BTV17-23.01 (3158)	9	OR611824	1049	Bluetongue virus strain OV1706_FL_BTV1 segment 9, complete sequence	OQ847493	97.778	94	USA	2022
BTV17-23.01 (3158)	10	OR611825	822	Bluetongue virus 14 isolate USA2003/FL 279313 segment 10, complete sequence	KX164118	99.027	100	USA	2003
BTV17-23.02 (3178)	1	OR611826	3944	Bluetongue virus 19 isolate USA2003/FL 280559-3 segment 1, complete sequence	KX164129	97.439	100	USA	2003
BTV17-23.02 (3178)	2	OR611827	2923	Bluetongue virus 17 isolate FL99 12475 VP2 protein (S2) gene, complete cds	AY855269	95.929	100	USA	1999
BTV17-23.02 (3178)	3	OR611828	2772	Bluetongue virus isolate BTV3 USA2002/FL 202795 L3 VP3 protein (VP3) gene, complete cds	KY092127	97.835	100	USA	2002
BTV17-23.02 (3178)	4	OR611829	1981	Bluetongue virus isolate BTV3 HON1990/502285 M4 VP4 protein (VP4) gene, complete cds	KY092093	98.082	100	HOND	1990
BTV17-23.02 (3178)	5	OR611830	1769	Bluetongue virus strain USA2003 NS1 protein (NS1) gene, complete cds	KF986502	97.23	100	USA	2003
BTV17-23.02 (3178)	6	OR611831	1638	Bluetongue virus 17 isolate FL99 12475 VP5 protein (S5) gene, complete cds	AY855281	96.581	100	USA	1999
BTV17-23.02 (3178)	7	OR611832	1156	Bluetongue virus 22 isolate USA2005/FL 402286 segment 7, complete sequence	KX164145	99.048	100	USA	2005
BTV17-23.02 (3178)	8	OR611833	1125	Bluetongue virus 1 isolate USA2010/FL 10-044273 segment 8, complete sequence	KX164026	98.044	100	USA	2010
BTV17-23.02 (3178)	9	OR611834	1049	Bluetongue virus isolate BTV3 USA2003/FL 280559-9 S9 VP6 protein (VP6) gene, complete cds	KY091955	97.61	100	USA	2003
BTV17-23.02 (3178)	10	OR611835	822	Bluetongue virus 14 isolate USA2003/FL 279313 segment 10, complete sequence	KX164118	99.148	100	USA	2003
BTV18-23.01 (3079)	1	OR611836	3944	Bluetongue virus 19 isolate USA2003/FL 280559-3 segment 1, complete sequence	KX164129	97.566	100	USA	2003
BTV18-23.01 (3079)	2	OR611837	2927	Bluetongue virus 18 isolate USA2014/FL 15-008010 segment 2, complete sequence	KX164120	97.677	100	USA	2014
BTV18-23.01 (3079)	3	OR611838	2772	Bluetongue virus 12 isolate USA2012/LA 12-046093 segment 3, complete sequence	KX164091	96.934	100	USA	2012
BTV18-23.01 (3079)	4	OR611839	1981	Bluetongue virus 14 isolate USA2003/FL 279313 segment 4, complete sequence	KX164112	98.536	100	USA	2003
BTV18-23.01 (3079)	5	OR611840	1769	Bluetongue virus isolate BTV3 USA2003/FL 280559-9 M5 NS1 protein (NS1) gene, complete cds	KY092074	97.739	100	USA	2003
BTV18-23.01 (3079)	6	OR611841	1637	Bluetongue virus 18 isolate USA2014/FL 15-008010 segment 6, complete sequence	KX164124	97.74	100	USA	2014
BTV18-23.01 (3079)	7	OR611842	1156	Bluetongue virus 22 isolate USA2005/FL 402286 segment 7, complete sequence	KX164145	98.962	100	USA	2005
BTV18-23.01 (3079)	8	OR611843	1125	Bluetongue virus 9 isolate USA2008/FL 576307 segment 8, complete sequence	KX164076	98.489	100	USA	2008
BTV18-23.01 (3079)	9	OR611844	1049	Bluetongue virus strain OV1049_FL_BTV1 segment 9, complete sequence	OQ847483	98.586	94	USA	2022
BTV18-23.01 (3079)	10	OR611845	822	Bluetongue virus 14 isolate USA2003/FL 279313 segment 10, complete sequence	KX164118	99.148	100	USA	2003
BTV18-23.02 (3110)	1	OR611846	3944	Bluetongue virus isolate BTV3 JAM1988/502031 L1 RNA-dependent RNA polymerase (VP1) gene, complete cds	KY091933	98.149	100	JAM	1988
BTV18-23.02 (3110)	2	OR611847	2927	Bluetongue virus 18 isolate USA2014/FL 15-008010 segment 2, complete sequence	KX164120	97.882	100	USA	2014
BTV18-23.02 (3110)	3	OR611848	2772	Bluetongue virus isolate BTV9 PAN1989/502130 L3 VP3 protein (VP3) gene, complete cds	KY092137	95.996	100	PANA	1989
BTV18-23.02 (3110)	4	OR611849	1981	Bluetongue virus isolate BTV3 JAM1988/502031 M4 VP4 protein (VP4) gene, complete cds	KY092095	94.144	100	JAM	1988
BTV18-23.02 (3110)	5	OR611850	1769	Bluetongue virus strain USA2003 NS1 protein (NS1) gene, complete cds	KF986502	97.287	100	USA	2003
BTV18-23.02 (3110)	6	OR611851	1637	Bluetongue virus 18 isolate USA2014/FL 15-008010 segment 6, complete sequence	KX164124	97.495	100	USA	2014
BTV18-23.02 (3110)	7	OR611852	1156	Bluetongue virus 1 isolate USA2010/FL 10-044273 segment 7, complete sequence	KX164025	98.183	100	USA	2010
BTV18-23.02 (3110)	8	OR611853	1125	Bluetongue virus 13 isolate FL99 22364-8 NS2 protein (S8) gene, complete cds	AY855289	96.533	100	USA	1999
BTV18-23.02 (3110)	9	OR611854	1049	Bluetongue virus strain OV1706_FL_BTV1 segment 9, complete sequence	OQ847493	97.879	94	USA	2022
BTV18-23.02 (3110)	10	OR611855	822	Bluetongue virus isolate BTV-3/13.06 (2676) segment 10, complete sequence	MT815663	97.08	100	GUY	2013
BTV18-23.03 (3155)	1	OR611856	3944	Bluetongue virus strain USA2006 RNA-dependent RNA polymerase (VP1) gene, complete cds	KF986496	98.504	100	USA	2006
BTV18-23.03 (3155)	2	OR611857	2927	Bluetongue virus 18 isolate USA2014/FL 15-008010 segment 2, complete sequence	KX164120	98.018	100	USA	2014
BTV18-23.03 (3155)	3	OR611858	2772	Bluetongue virus strain USA2010 segment 3, complete sequence	JQ822250	97.258	100	USA	2010
BTV18-23.03 (3155)	4	OR611859	1981	Bluetongue virus isolate BTV3 HON1990/502285 M4 VP4 protein (VP4) gene, complete cds	KY092093	98.334	100	HOND	1990
BTV18-23.03 (3155)	5	OR611860	1769	Bluetongue virus strain USA2003 NS1 protein (NS1) gene, complete cds	KF986502	97.343	100	USA	2003
BTV18-23.03 (3155)	6	OR611861	1637	Bluetongue virus 18 isolate USA2014/FL 15-008010 segment 6, complete sequence	KX164124	97.434	100	USA	2014
BTV18-23.03 (3155)	7	OR611862	1156	Bluetongue virus 22 isolate USA2005/FL 402286 segment 7, complete sequence	KX164145	98.962	100	USA	2005
BTV18-23.03 (3155)	8	OR611863	1125	Bluetongue virus 1 isolate USA2010/FL 10-044273 segment 8, complete sequence	KX164026	98.222	100	USA	2010
BTV18-23.03 (3155)	9	OR611864	1049	Bluetongue virus isolate BTV3 USA2001/FL 138555-30 S9 VP6 protein (VP6) gene, complete cds	KY091966	97.807	100	USA	2001
BTV18-23.03 (3155)	10	OR611865	822	Bluetongue virus 14 isolate USA2003/FL 279313 segment 10, complete sequence	KX164118	99.513	100	USA	2003
BTV19-23.01 (3100)	1	OR611866	3944	Bluetongue virus strain OV1706_FL_BTV1 segment 1, complete sequence	OQ847485	98.056	99	USA	2022
BTV19-23.01 (3100)	2	OR611867	2938	Bluetongue virus 19 isolate USA2003/FL 280559-3 segment 2, complete sequence	KX164130	98.094	100	USA	2003
BTV19-23.01 (3100)	3	OR611868	2772	Bluetongue virus isolate BTV3 USA2002/FL 202795 L3 VP3 protein (VP3) gene, complete cds	KY092127	97.872	100	USA	2002
BTV19-23.01 (3100)	4	OR611869	1981	Bluetongue virus 14 isolate USA2003/FL 279313 segment 4, complete sequence	KX164112	98.385	100	USA	2003
BTV19-23.01 (3100)	5	OR611870	1769	Bluetongue virus isolate BTV3 USA2003/FL 280559-9 M5 NS1 protein (NS1) gene, complete cds	KY092074	97.626	100	USA	2003
BTV19-23.01 (3100)	6	OR611871	1637	Bluetongue virus 19 isolate USA2003/FL 280559-3 segment 6, complete sequence	KX164134	98.29	100	USA	2003
BTV19-23.01 (3100)	7	OR611872	1155	Bluetongue virus 19 isolate USA2003/FL 280559-3 segment 7, complete sequence	KX164135	97.922	100	USA	2003
BTV19-23.01 (3100)	8	OR611873	1125	Bluetongue virus 22 isolate USA2005/FL 402286 segment 8, complete sequence	KX164146	97.867	100	USA	2005
BTV19-23.01 (3100)	9	OR611874	1049	Bluetongue virus strain OV1706_FL_BTV1 segment 9, complete sequence	OQ847493	98.283	94	USA	2022
BTV19-23.01 (3100)	10	OR611875	822	Bluetongue virus 14 isolate USA2003/FL 279313 segment 10, complete sequence	KX164118	98.175	100	USA	2003
BTV22-23.01 (3089)	1	OR611876	3944	Bluetongue virus strain USA2006 RNA-dependent RNA polymerase (VP1) gene, complete cds	KF986496	98.529	100	USA	2006
BTV22-23.01 (3089)	2	OR611877	2907	Bluetongue virus 22 isolate USA2005/FL 402286 segment 2, complete sequence	KX164140	96.973	100	USA	2005
BTV22-23.01 (3089)	3	OR611878	2772	Bluetongue virus strain USA2010 segment 3, complete sequence	JQ822250	97.33	100	USA	2010
BTV22-23.01 (3089)	4	OR611879	1981	Bluetongue virus isolate BTV3 HON1990/502285 M4 VP4 protein (VP4) gene, complete cds	KY092093	98.031	100	HOND	1990
BTV22-23.01 (3089)	5	OR611880	1769	Bluetongue virus isolate BTV3 USA2003/FL 280559-9 M5 NS1 protein (NS1) gene, complete cds	KY092074	97.965	100	USA	2003
BTV22-23.01 (3089)	6	OR611881	1645	Bluetongue virus 22 isolate USA2005/FL 402286 segment 6, complete sequence	KX164144	97.629	100	USA	2005
BTV22-23.01 (3089)	7	OR611882	1156	Bluetongue virus 22 isolate USA2005/FL 402286 segment 7, complete sequence	KX164145	98.962	100	USA	2005
BTV22-23.01 (3089)	8	OR611883	1125	Bluetongue virus 22 isolate USA2005/FL 402286 segment 8, complete sequence	KX164146	97.6	100	USA	2005
BTV22-23.01 (3089)	9	OR611884	1049	Bluetongue virus isolate BTV3 USA2001/FL 138555-30 S9 VP6 protein (VP6) gene, complete cds	KY091966	97.617	100	USA	2001
BTV22-23.01 (3089)	10	OR611885	822	Bluetongue virus isolate BTV3 USA2003/FL 280559-9 S10 NS3 protein (NS3) gene, complete cds	KY091913	99.513	100	USA	2003
BTV24-23.01 (3134)	1	OR611886	3944	Bluetongue virus strain USA2006 RNA-dependent RNA polymerase (VP1) gene, complete cds	KF986496	98.504	100	USA	2006
BTV24-23.01 (3134)	2	OR611887	2923	Bluetongue virus 24 isolate USA2007/FL 520518 segment 2, complete sequence	KX164150	96.408	100	USA	2007
BTV24-23.01 (3134)	3	OR611888	2772	Bluetongue virus isolate BTV3 USA2002/FL 202795 L3 VP3 protein (VP3) gene, complete cds	KY092127	97.655	100	USA	2002
BTV24-23.01 (3134)	4	OR611889	1981	Bluetongue virus 14 isolate USA2003/FL 279313 segment 4, complete sequence	KX164112	97.678	100	USA	2003
BTV24-23.01 (3134)	5	OR611890	1769	Bluetongue virus isolate BTV3 USA2003/FL 280559-9 M5 NS1 protein (NS1) gene, complete cds	KY092074	97.513	100	USA	2003
BTV24-23.01 (3134)	6	OR611891	1638	Bluetongue virus 17 isolate FL99 12475 VP5 protein (S5) gene, complete cds	AY855281	96.215	100	USA	1999
BTV24-23.01 (3134)	7	OR611892	1156	Bluetongue virus 1 isolate USA2010/FL 10-044273 segment 7, complete sequence	KX164025	98.443	100	USA	2010
BTV24-23.01 (3134)	8	OR611893	1125	Bluetongue virus 22 isolate USA2005/FL 402286 segment 8, complete sequence	KX164146	97.867	100	USA	2005
BTV24-23.01 (3134)	9	OR611894	1049	Bluetongue virus strain OV1706_FL_BTV1 segment 9, complete sequence	OQ847493	98.081	94	USA	2022
BTV24-23.01 (3134)	10	OR611895	822	Bluetongue virus isolate BTV3 USA2003/FL 280559-9 S10 NS3 protein (NS3) gene, complete cds	KY091913	99.27	100	USA	2003
