# Supplementary material for: Detection, Characterization and Sequencing of BTV Serotypes Circulating in Cuba in 2022
Source: Viruses. 2024 Jan 22;16(1):164. doi: 10.3390/v16010164 (PMC10819738; doi:10.3390/v16010164)
Supplement: Supplementary file 1 [file viruses-16-00164-s001.zip › Cuba_paper_tables_sup_data_matrices (Table S2).xlsx]

## Sheet: S1
Alignement of the nucleotide sequences of S1 of the cuban strains with MUSCLE (Genious Prime)
	BTV18-23.02 (3110)	BTV19-23.01 (3100)	BTV18-23.03 (3155)	BTV22-23.01 (3089)	BTV24-23.01 (3134)	BTV10-23.02 (3037)	BTV1-23.01(3124)	BTV17-23.01 (3158)	BTV12-23.01 (3062)	BTV12-23.2 (3090)	BTV17-23.02 (3178)	BTV1-23.02 (3190)	BTV3-23.01 (3180)	BTV2-23.01(3111)	BTV13-23.1 (3097)	BTV10-23.01 (3088)	BTV18-23.01 (3079)
BTV18-23.02 (3110)		94.2	94.4	94.6	94.5	94.8	94.5	94.9	94.6	94.7	94.6	94.8	94.5	95	94.9	94.9	94.9
BTV19-23.01 (3100)	94.2		94.4	94.5	94.4	94.6	94.4	94.7	94.6	94.6	94.5	94.7	94.6	95	94.7	94.8	94.9
BTV18-23.03 (3155)	94.4	94.4		99.3	99.2	94.7	94.7	94.8	94.5	94.6	94.6	94.9	94.7	95	94.9	95	95
BTV22-23.01 (3089)	94.6	94.5	99.3		99.7	94.8	94.8	94.9	94.7	94.7	94.7	94.9	94.8	95	95	95.1	95
BTV24-23.01 (3134)	94.5	94.4	99.2	99.7		94.7	94.7	94.8	94.6	94.6	94.7	94.9	94.8	95	95	95	95
BTV10-23.02 (3037)	94.8	94.6	94.7	94.8	94.7		96.1	96.2	96	96.1	96	96.2	96.1	96.2	96.1	96.2	96.2
BTV1-23.01(3124)	94.5	94.4	94.7	94.8	94.7	96.1		97.6	97.3	97.4	97.3	97.5	97.3	97.5	97.5	97.5	97.5
BTV17-23.01 (3158)	94.9	94.7	94.8	94.9	94.8	96.2	97.6		99.6	99.7	97.8	97.8	97.7	97.9	97.8	97.8	97.9
BTV12-23.01 (3062)	94.6	94.6	94.5	94.7	94.6	96	97.3	99.6		99.9	97.5	97.6	97.4	97.6	97.5	97.6	97.6
BTV12-23.2 (3090)	94.7	94.6	94.6	94.7	94.6	96.1	97.4	99.7	99.9		97.6	97.7	97.5	97.7	97.6	97.7	97.7
BTV17-23.02 (3178)	94.6	94.5	94.6	94.7	94.7	96	97.3	97.8	97.5	97.6		98.5	98.4	98.7	98.6	98.6	98.7
BTV1-23.02 (3190)	94.8	94.7	94.9	94.9	94.9	96.2	97.5	97.8	97.6	97.7	98.5		98.6	99	98.8	98.9	98.9
BTV3-23.01 (3180)	94.5	94.6	94.7	94.8	94.8	96.1	97.3	97.7	97.4	97.5	98.4	98.6		99.2	99	99	99.1
BTV2-23.01(3111)	95	95	95	95	95	96.2	97.5	97.9	97.6	97.7	98.7	99	99.2		99.5	99.5	99.5
BTV13-23.1 (3097)	94.9	94.7	94.9	95	95	96.1	97.5	97.8	97.5	97.6	98.6	98.8	99	99.5		99.5	99.5
BTV10-23.01 (3088)	94.9	94.8	95	95.1	95	96.2	97.5	97.8	97.6	97.7	98.6	98.9	99	99.5	99.5		99.6
BTV18-23.01 (3079)	94.9	94.9	95	95	95	96.2	97.5	97.9	97.6	97.7	98.7	98.9	99.1	99.5	99.5	99.6
Alignement of the protein sequences of VP1 of the cuban strains with CLUSTALW (Genious Prime)
	BTV24-23.01 (3134)	BTV18-23.03 (3155)	BTV22-23.01 (3089)	BTV19-23.01 (3100)	BTV18-23.02 (3110)	BTV10-23.02 (3037)	BTV18-23.01 (3079)	BTV12-23.01 (3062)	BTV12-23.2 (3090)	BTV17-23.01 (3158)	BTV1-23.02 (3190)	BTV1-23.01(3124)	BTV17-23.02 (3178)	BTV3-23.01 (3180)	BTV10-23.01 (3088)	BTV2-23.01(3111)	BTV13-23.1 (3097)
BTV24-23.01 (3134)		99.8	99.7	98.5	98.6	98.8	98.8	98.7	98.8	98.8	98.8	98.9	98.9	98.8	99	99	99
BTV18-23.03 (3155)	99.8		99.8	98.6	98.8	99	99	98.8	99	99	99	99.1	99.1	98.9	99.2	99.2	99.2
BTV22-23.01 (3089)	99.7	99.8		98.5	98.6	98.8	98.8	98.7	98.8	98.8	98.8	98.9	98.9	98.8	99	99	99
BTV19-23.01 (3100)	98.5	98.6	98.5		98.5	98.6	98.9	98.6	98.8	98.8	98.8	98.8	98.8	98.8	98.9	99.1	99
BTV18-23.02 (3110)	98.6	98.8	98.6	98.5		98.8	98.9	98.9	99.1	99.1	98.9	98.9	99	98.8	99.1	99.1	99
BTV10-23.02 (3037)	98.8	99	98.8	98.6	98.8		99.4	99.2	99.4	99.4	99.5	99.4	99.5	99.3	99.5	99.5	99.5
BTV18-23.01 (3079)	98.8	99	98.8	98.9	98.9	99.4		99.4	99.5	99.5	99.5	99.5	99.6	99.5	99.7	99.7	99.6
BTV12-23.01 (3062)	98.7	98.8	98.7	98.6	98.9	99.2	99.4		99.8	99.8	99.4	99.4	99.6	99.3	99.5	99.5	99.5
BTV12-23.2 (3090)	98.8	99	98.8	98.8	99.1	99.4	99.5	99.8		100	99.5	99.5	99.8	99.5	99.7	99.7	99.6
BTV17-23.01 (3158)	98.8	99	98.8	98.8	99.1	99.4	99.5	99.8	100		99.5	99.5	99.8	99.5	99.7	99.7	99.6
BTV1-23.02 (3190)	98.8	99	98.8	98.8	98.9	99.5	99.5	99.4	99.5	99.5		99.5	99.6	99.5	99.7	99.7	99.6
BTV1-23.01(3124)	98.9	99.1	98.9	98.8	98.9	99.4	99.5	99.4	99.5	99.5	99.5		99.6	99.5	99.7	99.7	99.6
BTV17-23.02 (3178)	98.9	99.1	98.9	98.8	99	99.5	99.6	99.6	99.8	99.8	99.6	99.6		99.5	99.8	99.8	99.7
BTV3-23.01 (3180)	98.8	98.9	98.8	98.8	98.8	99.3	99.5	99.3	99.5	99.5	99.5	99.5	99.5		99.6	99.8	99.7
BTV10-23.01 (3088)	99	99.2	99	98.9	99.1	99.5	99.7	99.5	99.7	99.7	99.7	99.7	99.8	99.6		99.8	99.8
BTV2-23.01(3111)	99	99.2	99	99.1	99.1	99.5	99.7	99.5	99.7	99.7	99.7	99.7	99.8	99.8	99.8		99.9
BTV13-23.1 (3097)	99	99.2	99	99	99	99.5	99.6	99.5	99.6	99.6	99.6	99.6	99.7	99.7	99.8	99.9

## Sheet: S2
Alignement of the nucleotide sequences of S2 of the cuban strains with MUSCLE (Genious Prime)
	BTV12-23.01 (3062)	BTV12-23.2 (3090)	BTV22-23.01 (3089)	BTV19-23.01 (3100)	BTV17-23.01 (3158)	BTV17-23.02 (3178)	BTV24-23.01 (3134)	BTV10-23.01 (3088)	BTV10-23.02 (3037)	BTV13-23.1 (3097)	BTV3-23.01 (3180)	BTV18-23.01 (3079)	BTV18-23.02 (3110)	BTV18-23.03 (3155)	BTV2-23.01(3111)	BTV1-23.01(3124)	BTV1-23.02 (3190)
BTV12-23.01 (3062)		99.8	69.9	42.5	44.9	45	43.4	43.3	43.4	42.4	41.2	44.2	44.1	44.1	42.4	43.5	43.6
BTV12-23.2 (3090)	99.8		69.9	42.5	45	45.1	43.4	43.4	43.5	42.5	41.2	44.2	44.2	44.1	42.5	43.6	43.7
BTV22-23.01 (3089)	69.9	69.9		41	43.3	43.2	43.1	43.1	43.3	40.4	41.8	41.9	42	42	41	40.7	40.8
BTV19-23.01 (3100)	42.5	42.5	41		48.7	48.6	47.7	48.3	48.2	49	50	49.2	49.5	49.4	48.1	49.5	49.5
BTV17-23.01 (3158)	44.9	45	43.3	48.7		99.1	68.4	68.5	68.3	49.1	49.7	50.4	50.5	50.7	50.3	48.9	49
BTV17-23.02 (3178)	45	45.1	43.2	48.6	99.1		68.6	68.4	68.1	48.8	49.9	50.5	50.6	50.8	50.2	48.8	48.9
BTV24-23.01 (3134)	43.4	43.4	43.1	47.7	68.4	68.6		69.8	69.7	48.5	49.1	50.4	50.4	50.3	49.6	51.1	51.2
BTV10-23.01 (3088)	43.3	43.4	43.1	48.3	68.5	68.4	69.8		93.6	48.8	48.8	49.5	49.4	49.3	48.1	49.5	49.3
BTV10-23.02 (3037)	43.4	43.5	43.3	48.2	68.3	68.1	69.7	93.6		49.2	49.1	49.6	49.5	49.5	48.2	49.7	49.5
BTV13-23.1 (3097)	42.4	42.5	40.4	49	49.1	48.8	48.5	48.8	49.2		66.8	52	51.9	52	51.9	53	52.9
BTV3-23.01 (3180)	41.2	41.2	41.8	50	49.7	49.9	49.1	48.8	49.1	66.8		53	53.2	53	52.2	52.3	52.3
BTV18-23.01 (3079)	44.2	44.2	41.9	49.2	50.4	50.5	50.4	49.5	49.6	52	53		98.4	98.7	55.6	55.6	55.6
BTV18-23.02 (3110)	44.1	44.2	42	49.5	50.5	50.6	50.4	49.4	49.5	51.9	53.2	98.4		99.5	55.6	55.7	55.7
BTV18-23.03 (3155)	44.1	44.1	42	49.4	50.7	50.8	50.3	49.3	49.5	52	53	98.7	99.5		55.7	55.7	55.7
BTV2-23.01(3111)	42.4	42.5	41	48.1	50.3	50.2	49.6	48.1	48.2	51.9	52.2	55.6	55.6	55.7		59.7	59.5
BTV1-23.01(3124)	43.5	43.6	40.7	49.5	48.9	48.8	51.1	49.5	49.7	53	52.3	55.6	55.7	55.7	59.7		99.6
BTV1-23.02 (3190)	43.6	43.7	40.8	49.5	49	48.9	51.2	49.3	49.5	52.9	52.3	55.6	55.7	55.7	59.5	99.6
	12 et 22 nucléotypes E			19 nucléotype D	17, 24 et 10 nulcéotype A					3 et 13 nucléotype B		18 nucléotype G			1 et 2 nucléotype C
Alignement of the protein sequences of VP2 of the cuban strains with CLUSTALW (Genious Prime)
	BTV22-23.01 (3089)	BTV12-23.01 (3062)	BTV12-23.2 (3090)	BTV19-23.01 (3100)	BTV17-23.01 (3158)	BTV17-23.02 (3178)	BTV24-23.01 (3134)	BTV10-23.01 (3088)	BTV10-23.02 (3037)	BTV3-23.01 (3180)	BTV13-23.1 (3097)	BTV18-23.01 (3079)	BTV18-23.02 (3110)	BTV18-23.03 (3155)	BTV2-23.01(3111)	BTV1-23.01(3124)	BTV1-23.02 (3190)
BTV22-23.01 (3089)		75.2	75.3	27.7	29	28.7	30.7	30.3	30.2	28.4	28.5	28.3	28.3	28.2	28.2	29.3	29.3
BTV12-23.01 (3062)	75.2		99.8	27.9	30.3	30.3	31.2	31.1	31.5	28.2	28.9	30.4	30	30.1	29.2	30.5	30.5
BTV12-23.2 (3090)	75.3	99.8		27.9	30.3	30.3	31.2	31.1	31.5	28.2	28.9	30.4	30	30.1	29.2	30.7	30.7
BTV19-23.01 (3100)	27.7	27.9	27.9		38.3	38.1	39.1	40	39.7	40	38.6	41.1	40.9	40.9	40.7	40.9	41
BTV17-23.01 (3158)	29	30.3	30.3	38.3		99.3	70.2	71.2	71.3	40	38.6	42.6	42.4	42.4	41.8	40.8	40.7
BTV17-23.02 (3178)	28.7	30.3	30.3	38.1	99.3		70.1	71.2	71.3	40.2	38.3	42.6	42.4	42.4	41.7	40.9	40.8
BTV24-23.01 (3134)	30.7	31.2	31.2	39.1	70.2	70.1		74.9	74.3	39.6	37.6	41.8	41.8	41.8	40.8	42.9	43
BTV10-23.01 (3088)	30.3	31.1	31.1	40	71.2	71.2	74.9		96.7	38.1	37.3	40.4	40.2	40.2	40.2	39.5	39.6
BTV10-23.02 (3037)	30.2	31.5	31.5	39.7	71.3	71.3	74.3	96.7		37.8	37.2	39.7	39.6	39.6	39.9	39.3	39.4
BTV3-23.01 (3180)	28.4	28.2	28.2	40	40	40.2	39.6	38.1	37.8		71.1	48.6	48.6	48.6	48.2	47.3	47.2
BTV13-23.1 (3097)	28.5	28.9	28.9	38.6	38.6	38.3	37.6	37.3	37.2	71.1		46.6	46.9	46.8	46.3	46.3	46.3
BTV18-23.01 (3079)	28.3	30.4	30.4	41.1	42.6	42.6	41.8	40.4	39.7	48.6	46.6		99.1	99.3	51.6	52.5	52.4
BTV18-23.02 (3110)	28.3	30	30	40.9	42.4	42.4	41.8	40.2	39.6	48.6	46.9	99.1		99.8	51.9	52.4	52.3
BTV18-23.03 (3155)	28.2	30.1	30.1	40.9	42.4	42.4	41.8	40.2	39.6	48.6	46.8	99.3	99.8		52	52.4	52.3
BTV2-23.01(3111)	28.2	29.2	29.2	40.7	41.8	41.7	40.8	40.2	39.9	48.2	46.3	51.6	51.9	52		58.6	58.4
BTV1-23.01(3124)	29.3	30.5	30.7	40.9	40.8	40.9	42.9	39.5	39.3	47.3	46.3	52.5	52.4	52.4	58.6		99.7
BTV1-23.02 (3190)	29.3	30.5	30.7	41	40.7	40.8	43	39.6	39.4	47.2	46.3	52.4	52.3	52.3	58.4	99.7

## Sheet: S3
Alignement of the nucleotide sequences of S3 of the cuban strains with MUSCLE (Genious Prime)
	BTV18-23.02 (3110)	BTV10-23.01 (3088)	BTV13-23.1 (3097)	BTV1-23.02 (3190)	BTV18-23.03 (3155)	BTV12-23.01 (3062)	BTV12-23.2 (3090)	BTV22-23.01 (3089)	BTV19-23.01 (3100)	BTV17-23.02 (3178)	BTV17-23.01 (3158)	BTV24-23.01 (3134)	BTV1-23.01(3124)	BTV18-23.01 (3079)	BTV10-23.02 (3037)	BTV2-23.01(3111)	BTV3-23.01 (3180)
BTV18-23.02 (3110)		94.3	94.6	94.4	94.5	94.4	94.4	94.5	94.7	94.8	94.6	94.5	94.1	94.2	92	91.2	91.5
BTV10-23.01 (3088)	94.3		99	95.9	95.9	95.9	95.9	95.9	94.8	94.8	94.6	94.5	93.6	93.8	91.8	91.3	91.5
BTV13-23.1 (3097)	94.6	99		96	96.3	96.2	96.2	96.2	95.1	95.2	94.9	94.9	93.8	94.1	91.8	91.4	91.6
BTV1-23.02 (3190)	94.4	95.9	96		97.2	97.2	97.2	97.2	95.2	95.2	94.9	94.9	94	93.9	91.7	91.1	91.3
BTV18-23.03 (3155)	94.5	95.9	96.3	97.2		99.7	99.7	99.7	95.3	95.3	95.1	95	94	94.3	91.8	91.5	91.6
BTV12-23.01 (3062)	94.4	95.9	96.2	97.2	99.7		100	100	95.2	95.2	95	95	93.9	94.2	91.7	91.5	91.6
BTV12-23.2 (3090)	94.4	95.9	96.2	97.2	99.7	100		100	95.2	95.2	95	95	93.9	94.2	91.7	91.5	91.6
BTV22-23.01 (3089)	94.5	95.9	96.2	97.2	99.7	100	100		95.3	95.3	95.1	95	94	94.3	91.7	91.5	91.6
BTV19-23.01 (3100)	94.7	94.8	95.1	95.2	95.3	95.2	95.2	95.3		99	98.7	98.7	95.3	95.9	91.3	91.5	91.7
BTV17-23.02 (3178)	94.8	94.8	95.2	95.2	95.3	95.2	95.2	95.3	99		99.5	99.5	95.5	95.9	91.6	91.7	92
BTV17-23.01 (3158)	94.6	94.6	94.9	94.9	95.1	95	95	95.1	98.7	99.5		99.8	95.2	95.7	91.3	91.5	91.7
BTV24-23.01 (3134)	94.5	94.5	94.9	94.9	95	95	95	95	98.7	99.5	99.8		95.2	95.6	91.2	91.4	91.7
BTV1-23.01(3124)	94.1	93.6	93.8	94	94	93.9	93.9	94	95.3	95.5	95.2	95.2		97.5	91.2	91.2	91.4
BTV18-23.01 (3079)	94.2	93.8	94.1	93.9	94.3	94.2	94.2	94.3	95.9	95.9	95.7	95.6	97.5		91.1	91.3	91.5
BTV10-23.02 (3037)	92	91.8	91.8	91.7	91.8	91.7	91.7	91.7	91.3	91.6	91.3	91.2	91.2	91.1		94.4	94.6
BTV2-23.01(3111)	91.2	91.3	91.4	91.1	91.5	91.5	91.5	91.5	91.5	91.7	91.5	91.4	91.2	91.3	94.4		99.7
BTV3-23.01 (3180)	91.5	91.5	91.6	91.3	91.6	91.6	91.6	91.6	91.7	92	91.7	91.7	91.4	91.5	94.6	99.7
Alignement of the protein sequences of VP3 of the cuban strains with CLUSTALW (Genious Prime)
	BTV10-23.02 (3037)	BTV17-23.01 (3158)	BTV24-23.01 (3134)	BTV19-23.01 (3100)	BTV10-23.01 (3088)	BTV1-23.01(3124)	BTV2-23.01(3111)	BTV3-23.01 (3180)	BTV13-23.1 (3097)	BTV17-23.02 (3178)	BTV18-23.01 (3079)	BTV18-23.02 (3110)	BTV1-23.02 (3190)	BTV12-23.01 (3062)	BTV12-23.2 (3090)	BTV22-23.01 (3089)	BTV18-23.03 (3155)
BTV10-23.02 (3037)		99.4	99.6	99.4	99.6	99.7	99.7	99.7	99.7	99.7	99.7	99.7	99.6	99.7	99.7	99.7	99.6
BTV17-23.01 (3158)	99.4		99.9	99.6	99.7	99.8	99.8	99.8	99.8	99.8	99.8	99.8	99.7	99.6	99.6	99.6	99.7
BTV24-23.01 (3134)	99.6	99.9		99.7	99.8	99.9	99.9	99.9	99.9	99.9	99.9	99.9	99.8	99.7	99.7	99.7	99.8
BTV19-23.01 (3100)	99.4	99.6	99.7		99.7	99.8	99.8	99.8	99.8	99.8	99.8	99.8	99.7	99.6	99.6	99.6	99.7
BTV10-23.01 (3088)	99.6	99.7	99.8	99.7		99.9	99.9	99.9	99.9	99.9	99.9	99.9	99.8	99.7	99.7	99.7	99.8
BTV1-23.01(3124)	99.7	99.8	99.9	99.8	99.9		100	100	100	100	100	100	99.9	99.8	99.8	99.8	99.9
BTV2-23.01(3111)	99.7	99.8	99.9	99.8	99.9	100		100	100	100	100	100	99.9	99.8	99.8	99.8	99.9
BTV3-23.01 (3180)	99.7	99.8	99.9	99.8	99.9	100	100		100	100	100	100	99.9	99.8	99.8	99.8	99.9
BTV13-23.1 (3097)	99.7	99.8	99.9	99.8	99.9	100	100	100		100	100	100	99.9	99.8	99.8	99.8	99.9
BTV17-23.02 (3178)	99.7	99.8	99.9	99.8	99.9	100	100	100	100		100	100	99.9	99.8	99.8	99.8	99.9
BTV18-23.01 (3079)	99.7	99.8	99.9	99.8	99.9	100	100	100	100	100		100	99.9	99.8	99.8	99.8	99.9
BTV18-23.02 (3110)	99.7	99.8	99.9	99.8	99.9	100	100	100	100	100	100		99.9	99.8	99.8	99.8	99.9
BTV1-23.02 (3190)	99.6	99.7	99.8	99.7	99.8	99.9	99.9	99.9	99.9	99.9	99.9	99.9		99.7	99.7	99.7	99.8
BTV12-23.01 (3062)	99.7	99.6	99.7	99.6	99.7	99.8	99.8	99.8	99.8	99.8	99.8	99.8	99.7		100	100	99.9
BTV12-23.2 (3090)	99.7	99.6	99.7	99.6	99.7	99.8	99.8	99.8	99.8	99.8	99.8	99.8	99.7	100		100	99.9
BTV22-23.01 (3089)	99.7	99.6	99.7	99.6	99.7	99.8	99.8	99.8	99.8	99.8	99.8	99.8	99.7	100	100		99.9
BTV18-23.03 (3155)	99.6	99.7	99.8	99.7	99.8	99.9	99.9	99.9	99.9	99.9	99.9	99.9	99.8	99.9	99.9	99.9

## Sheet: S4
Alignement of the nucleotide sequences of S4 of the cuban strains with MUSCLE (Genious Prime)
	BTV3-23.01 (3180)	BTV24-23.01 (3134)	BTV12-23.01 (3062)	BTV19-23.01 (3100)	BTV12-23.2 (3090)	BTV17-23.01 (3158)	BTV10-23.02 (3037)	BTV10-23.01 (3088)	BTV18-23.01 (3079)	BTV1-23.02 (3190)	BTV1-23.01(3124)	BTV18-23.02 (3110)	BTV18-23.03 (3155)	BTV22-23.01 (3089)	BTV17-23.02 (3178)	BTV2-23.01(3111)	BTV13-23.1 (3097)
BTV3-23.01 (3180)		96.7	96.6	96.9	97	96.8	96.9	97.2	97.1	88.8	89.5	89.6	89.2	89.1	89.2	89.4	89.3
BTV24-23.01 (3134)	96.7		97	97.1	97	96.9	96.9	97.3	97.3	88.7	89.7	89.7	89.7	89.4	89.4	89.7	89.7
BTV12-23.01 (3062)	96.6	97		97.7	97.8	97.7	97.8	97.9	97.8	88.8	90	90.1	89.7	89.4	89.4	89.7	89.7
BTV19-23.01 (3100)	96.9	97.1	97.7		99	98.9	97.8	98	97.9	88.9	90.2	90.2	89.9	89.7	89.8	90	89.9
BTV12-23.2 (3090)	97	97	97.8	99		99.4	97.8	98	98	88.9	89.6	89.6	89.7	89.4	89.4	89.7	89.6
BTV17-23.01 (3158)	96.8	96.9	97.7	98.9	99.4		97.7	97.9	97.9	88.8	89.7	89.7	89.7	89.5	89.4	89.7	89.6
BTV10-23.02 (3037)	96.9	96.9	97.8	97.8	97.8	97.7		98.1	98.1	88.9	90	90	89.9	89.7	89.8	90	89.9
BTV10-23.01 (3088)	97.2	97.3	97.9	98	98	97.9	98.1		99.5	89.1	89.8	89.9	89.9	89.7	89.8	89.9	89.9
BTV18-23.01 (3079)	97.1	97.3	97.8	97.9	98	97.9	98.1	99.5		89.3	89.7	89.8	89.9	89.7	89.9	90	89.9
BTV1-23.02 (3190)	88.8	88.7	88.8	88.9	88.9	88.8	88.9	89.1	89.3		90.3	90.3	91.4	90.9	91.1	91.2	91.2
BTV1-23.01(3124)	89.5	89.7	90	90.2	89.6	89.7	90	89.8	89.7	90.3		99.5	93.5	93.2	93.2	93.4	93.5
BTV18-23.02 (3110)	89.6	89.7	90.1	90.2	89.6	89.7	90	89.9	89.8	90.3	99.5		93.4	93.1	93.1	93.3	93.4
BTV18-23.03 (3155)	89.2	89.7	89.7	89.9	89.7	89.7	89.9	89.9	89.9	91.4	93.5	93.4		98.9	98.9	99	99.2
BTV22-23.01 (3089)	89.1	89.4	89.4	89.7	89.4	89.5	89.7	89.7	89.7	90.9	93.2	93.1	98.9		99.4	99.5	99.5
BTV17-23.02 (3178)	89.2	89.4	89.4	89.8	89.4	89.4	89.8	89.8	89.9	91.1	93.2	93.1	98.9	99.4		99.5	99.5
BTV2-23.01(3111)	89.4	89.7	89.7	90	89.7	89.7	90	89.9	90	91.2	93.4	93.3	99	99.5	99.5		99.6
BTV13-23.1 (3097)	89.3	89.7	89.7	89.9	89.6	89.6	89.9	89.9	89.9	91.2	93.5	93.4	99.2	99.5	99.5	99.6
Alignement of the protein sequences of VP4 of the cuban strains with CLUSTALW (Genious Prime)
	BTV1-23.02 (3190)	BTV22-23.01 (3089)	BTV17-23.02 (3178)	BTV2-23.01(3111)	BTV13-23.1 (3097)	BTV18-23.03 (3155)	BTV1-23.01(3124)	BTV18-23.02 (3110)	BTV24-23.01 (3134)	BTV12-23.01 (3062)	BTV3-23.01 (3180)	BTV10-23.02 (3037)	BTV10-23.01 (3088)	BTV18-23.01 (3079)	BTV12-23.2 (3090)	BTV17-23.01 (3158)	BTV19-23.01 (3100)
BTV1-23.02 (3190)		98.1	98.3	98.6	98.4	98.4	97.4	97.2	96.7	96.3	96.7	96.7	96.9	97	96.9	96.9	96.7
BTV22-23.01 (3089)	98.1		99.5	99.5	99.7	99.7	98.3	98.1	97.8	97.4	97.2	97.5	97.7	97.8	98	98	97.8
BTV17-23.02 (3178)	98.3	99.5		99.7	99.8	99.8	98.4	98.3	98	97.5	97.4	97.7	97.8	98	98.1	98.1	98
BTV2-23.01(3111)	98.6	99.5	99.7		99.8	99.8	98.4	98.3	98	97.5	97.4	97.7	97.8	98	98.1	98.1	98
BTV13-23.1 (3097)	98.4	99.7	99.8	99.8		100	98.6	98.4	98.1	97.7	97.5	97.8	98	98.1	98.3	98.3	98.1
BTV18-23.03 (3155)	98.4	99.7	99.8	99.8	100		98.6	98.4	98.1	97.7	97.5	97.8	98	98.1	98.3	98.3	98.1
BTV1-23.01(3124)	97.4	98.3	98.4	98.4	98.6	98.6		99.5	97.7	97.5	97.7	98	98.1	98.3	98.1	98.1	98.3
BTV18-23.02 (3110)	97.2	98.1	98.3	98.3	98.4	98.4	99.5		97.8	97.7	97.8	98.1	98.3	98.4	98.3	98.3	98.4
BTV24-23.01 (3134)	96.7	97.8	98	98	98.1	98.1	97.7	97.8		98.3	98.1	98.4	98.6	98.8	98.9	98.9	98.8
BTV12-23.01 (3062)	96.3	97.4	97.5	97.5	97.7	97.7	97.5	97.7	98.3		98.3	98.9	98.8	98.9	99.1	99.1	98.9
BTV3-23.01 (3180)	96.7	97.2	97.4	97.4	97.5	97.5	97.7	97.8	98.1	98.3		98.8	98.9	99.1	98.9	98.9	98.8
BTV10-23.02 (3037)	96.7	97.5	97.7	97.7	97.8	97.8	98	98.1	98.4	98.9	98.8		99.2	99.4	99.2	99.2	99.1
BTV10-23.01 (3088)	96.9	97.7	97.8	97.8	98	98	98.1	98.3	98.6	98.8	98.9	99.2		99.8	99.4	99.4	99.2
BTV18-23.01 (3079)	97	97.8	98	98	98.1	98.1	98.3	98.4	98.8	98.9	99.1	99.4	99.8		99.5	99.5	99.4
BTV12-23.2 (3090)	96.9	98	98.1	98.1	98.3	98.3	98.1	98.3	98.9	99.1	98.9	99.2	99.4	99.5		99.7	99.5
BTV17-23.01 (3158)	96.9	98	98.1	98.1	98.3	98.3	98.1	98.3	98.9	99.1	98.9	99.2	99.4	99.5	99.7		99.5
BTV19-23.01 (3100)	96.7	97.8	98	98	98.1	98.1	98.3	98.4	98.8	98.9	98.8	99.1	99.2	99.4	99.5	99.5

## Sheet: S5
Alignement of the nucleotide sequences of S5 of the cuban strains with MUSCLE (Genious Prime)
	BTV18-23.02 (3110)	BTV2-23.01(3111)	BTV17-23.02 (3178)	BTV12-23.01 (3062)	BTV12-23.2 (3090)	BTV24-23.01 (3134)	BTV19-23.01 (3100)	BTV18-23.01 (3079)	BTV13-23.1 (3097)	BTV3-23.01 (3180)	BTV22-23.01 (3089)	BTV1-23.01(3124)	BTV17-23.01 (3158)	BTV18-23.03 (3155)	BTV10-23.02 (3037)	BTV1-23.02 (3190)	BTV10-23.01 (3088)
BTV18-23.02 (3110)		99.3	99.4	96.9	96.8	96.8	96.8	97.1	97.3	97.2	97.2	96.8	96.9	96.9	97.2	97.3	96.8
BTV2-23.01(3111)	99.3		99.7	96.9	96.7	96.8	96.8	97.1	97.3	97.2	97.2	96.9	97.1	96.9	97.2	97.3	96.8
BTV17-23.02 (3178)	99.4	99.7		96.9	96.7	96.8	96.9	97.2	97.4	97.3	97.3	96.9	97	96.8	97.1	97.2	96.7
BTV12-23.01 (3062)	96.9	96.9	96.9		99.8	97.1	97.1	97.3	97.5	97.5	97.5	97.1	97.2	96.9	97.3	97.5	97
BTV12-23.2 (3090)	96.8	96.7	96.7	99.8		96.9	96.9	97.2	97.4	97.4	97.4	97	97.1	96.9	97.3	97.5	97
BTV24-23.01 (3134)	96.8	96.8	96.8	97.1	96.9		98.5	98.6	98.8	98.9	98.9	96.7	96.8	96.8	97.1	97.5	97.1
BTV19-23.01 (3100)	96.8	96.8	96.9	97.1	96.9	98.5		98.5	98.6	98.9	98.8	96.8	96.9	96.7	97.1	97.2	96.8
BTV18-23.01 (3079)	97.1	97.1	97.2	97.3	97.2	98.6	98.5		99.3	99.4	99.4	97.1	97.2	97.2	97.5	97.7	97.4
BTV13-23.1 (3097)	97.3	97.3	97.4	97.5	97.4	98.8	98.6	99.3		99.5	99.5	97	97.1	97.1	97.4	97.6	97.3
BTV3-23.01 (3180)	97.2	97.2	97.3	97.5	97.4	98.9	98.9	99.4	99.5		99.7	97.2	97.3	97.2	97.5	97.7	97.5
BTV22-23.01 (3089)	97.2	97.2	97.3	97.5	97.4	98.9	98.8	99.4	99.5	99.7		97.1	97.2	97.2	97.5	97.7	97.5
BTV1-23.01(3124)	96.8	96.9	96.9	97.1	97	96.7	96.8	97.1	97	97.2	97.1		99.9	97.9	98.3	98.5	98
BTV17-23.01 (3158)	96.9	97.1	97	97.2	97.1	96.8	96.9	97.2	97.1	97.3	97.2	99.9		98	98.4	98.6	98.1
BTV18-23.03 (3155)	96.9	96.9	96.8	96.9	96.9	96.8	96.7	97.2	97.1	97.2	97.2	97.9	98		98.5	98.8	98.5
BTV10-23.02 (3037)	97.2	97.2	97.1	97.3	97.3	97.1	97.1	97.5	97.4	97.5	97.5	98.3	98.4	98.5		99	98.6
BTV1-23.02 (3190)	97.3	97.3	97.2	97.5	97.5	97.5	97.2	97.7	97.6	97.7	97.7	98.5	98.6	98.8	99		99
BTV10-23.01 (3088)	96.8	96.8	96.7	97	97	97.1	96.8	97.4	97.3	97.5	97.5	98	98.1	98.5	98.6	99
Alignement of the protein sequences of NS1 of the cuban strains with CLUSTALW (Genious Prime)
	BTV18-23.01 (3079)	BTV19-23.01 (3100)	BTV3-23.01 (3180)	BTV22-23.01 (3089)	BTV24-23.01 (3134)	BTV13-23.1 (3097)	BTV12-23.01 (3062)	BTV12-23.2 (3090)	BTV10-23.01 (3088)	BTV18-23.03 (3155)	BTV18-23.02 (3110)	BTV17-23.02 (3178)	BTV2-23.01(3111)	BTV1-23.01(3124)	BTV1-23.02 (3190)	BTV10-23.02 (3037)	BTV17-23.01 (3158)
BTV18-23.01 (3079)		99.5	99.6	99.6	99.6	99.5	98.7	98.6	98.7	98.9	99.1	99.3	99.3	98.9	99.1	99.1	99.1
BTV19-23.01 (3100)	99.5		99.8	99.8	99.8	99.6	98.9	98.7	98.9	99.1	99.3	99.5	99.5	99.1	99.3	99.3	99.3
BTV3-23.01 (3180)	99.6	99.8		100	100	99.8	99.1	98.9	99.1	99.3	99.5	99.6	99.6	99.3	99.5	99.5	99.5
BTV22-23.01 (3089)	99.6	99.8	100		100	99.8	99.1	98.9	99.1	99.3	99.5	99.6	99.6	99.3	99.5	99.5	99.5
BTV24-23.01 (3134)	99.6	99.8	100	100		99.8	99.1	98.9	99.1	99.3	99.5	99.6	99.6	99.3	99.5	99.5	99.5
BTV13-23.1 (3097)	99.5	99.6	99.8	99.8	99.8		98.9	98.7	98.9	99.1	99.3	99.5	99.5	99.1	99.3	99.3	99.3
BTV12-23.01 (3062)	98.7	98.9	99.1	99.1	99.1	98.9		99.8	99.1	99.3	99.3	99.5	99.3	99.3	99.5	99.5	99.5
BTV12-23.2 (3090)	98.6	98.7	98.9	98.9	98.9	98.7	99.8		98.9	99.1	99.1	99.3	99.1	99.1	99.3	99.3	99.3
BTV10-23.01 (3088)	98.7	98.9	99.1	99.1	99.1	98.9	99.1	98.9		99.5	99.1	99.3	99.5	99.5	99.6	99.6	99.6
BTV18-23.03 (3155)	98.9	99.1	99.3	99.3	99.3	99.1	99.3	99.1	99.5		99.3	99.5	99.6	99.6	99.8	99.8	99.8
BTV18-23.02 (3110)	99.1	99.3	99.5	99.5	99.5	99.3	99.3	99.1	99.1	99.3		99.8	99.6	99.3	99.5	99.5	99.5
BTV17-23.02 (3178)	99.3	99.5	99.6	99.6	99.6	99.5	99.5	99.3	99.3	99.5	99.8		99.8	99.5	99.6	99.6	99.6
BTV2-23.01(3111)	99.3	99.5	99.6	99.6	99.6	99.5	99.3	99.1	99.5	99.6	99.6	99.8		99.6	99.8	99.8	99.8
BTV1-23.01(3124)	98.9	99.1	99.3	99.3	99.3	99.1	99.3	99.1	99.5	99.6	99.3	99.5	99.6		99.8	99.8	99.8
BTV1-23.02 (3190)	99.1	99.3	99.5	99.5	99.5	99.3	99.5	99.3	99.6	99.8	99.5	99.6	99.8	99.8		100	100
BTV10-23.02 (3037)	99.1	99.3	99.5	99.5	99.5	99.3	99.5	99.3	99.6	99.8	99.5	99.6	99.8	99.8	100		100
BTV17-23.01 (3158)	99.1	99.3	99.5	99.5	99.5	99.3	99.5	99.3	99.6	99.8	99.5	99.6	99.8	99.8	100	100

## Sheet: S6
Alignement of the nucleotide sequences of S6 of the cuban strains with MUSCLE (Genious Prime)
	BTV22-23.01 (3089)	BTV12-23.01 (3062)	BTV12-23.2 (3090)	BTV19-23.01 (3100)	BTV18-23.01 (3079)	BTV18-23.02 (3110)	BTV18-23.03 (3155)	BTV2-23.01(3111)	BTV1-23.01(3124)	BTV1-23.02 (3190)	BTV10-23.01 (3088)	BTV10-23.02 (3037)	BTV17-23.02 (3178)	BTV17-23.01 (3158)	BTV24-23.01 (3134)	BTV3-23.01 (3180)	BTV13-23.1 (3097)
BTV22-23.01 (3089)		77.8	77.8	61.2	59.8	59.5	59.5	59.3	59.5	59.5	59.5	60.1	60.4	60.5	60.5	62.2	61.5
BTV12-23.01 (3062)	77.8		99.9	58.5	59	58.9	58.8	59.7	59.5	59.5	60.7	60.6	60.9	60.6	60.7	60.9	60.8
BTV12-23.2 (3090)	77.8	99.9		58.5	58.9	58.9	58.7	59.7	59.5	59.5	60.7	60.6	60.9	60.6	60.7	60.9	60.8
BTV19-23.01 (3100)	61.2	58.5	58.5		68.8	68.9	68.8	68.6	68.4	68.6	68.9	68.9	68.4	68.3	68.2	67.1	67.8
BTV18-23.01 (3079)	59.8	59	58.9	68.8		99	99	73.4	73.2	73.3	69.5	69.4	68.7	68.8	68.8	70.4	70.1
BTV18-23.02 (3110)	59.5	58.9	58.9	68.9	99		99.6	73	73.2	73.2	69	69	68.7	68.9	68.8	70.4	70.1
BTV18-23.03 (3155)	59.5	58.8	58.7	68.8	99	99.6		72.9	73.2	73.2	69.1	69	68.7	69	68.9	70.5	70.1
BTV2-23.01(3111)	59.3	59.7	59.7	68.6	73.4	73	72.9		77.6	77.6	68	67.8	69.2	68.9	68.9	68	68.9
BTV1-23.01(3124)	59.5	59.5	59.5	68.4	73.2	73.2	73.2	77.6		99.4	68.9	69	69	68.9	68.9	70.3	69.7
BTV1-23.02 (3190)	59.5	59.5	59.5	68.6	73.3	73.2	73.2	77.6	99.4		68.8	68.8	69.2	69.1	69.1	70.3	69.4
BTV10-23.01 (3088)	59.5	60.7	60.7	68.9	69.5	69	69.1	68	68.9	68.8		98.9	80.4	80.2	80.1	72.2	72.7
BTV10-23.02 (3037)	60.1	60.6	60.6	68.9	69.4	69	69	67.8	69	68.8	98.9		80.3	80	80	72.5	72.5
BTV17-23.02 (3178)	60.4	60.9	60.9	68.4	68.7	68.7	68.7	69.2	69	69.2	80.4	80.3		98.5	98.3	71.6	70
BTV17-23.01 (3158)	60.5	60.6	60.6	68.3	68.8	68.9	69	68.9	68.9	69.1	80.2	80	98.5		99.8	71.2	69.9
BTV24-23.01 (3134)	60.5	60.7	60.7	68.2	68.8	68.8	68.9	68.9	68.9	69.1	80.1	80	98.3	99.8		71.2	70
BTV3-23.01 (3180)	62.2	60.9	60.9	67.1	70.4	70.4	70.5	68	70.3	70.3	72.2	72.5	71.6	71.2	71.2		78.2
BTV13-23.1 (3097)	61.5	60.8	60.8	67.8	70.1	70.1	70.1	68.9	69.7	69.4	72.7	72.5	70	69.9	70	78.2
	12 et 22, nucléotypes E			19 nucléotype D	18 nucléotype G			1 et 2 nucléotype C			10, 17 et 24 nucléotype A					3 et 13 nucléotype B
Alignement of the protein sequences of VP5 of the cuban strains with CLUSTALW (Genious Prime)
	BTV12-23.01 (3062)	BTV12-23.2 (3090)	BTV22-23.01 (3089)	BTV19-23.01 (3100)	BTV18-23.03 (3155)	BTV18-23.01 (3079)	BTV18-23.02 (3110)	BTV1-23.01(3124)	BTV1-23.02 (3190)	BTV2-23.01(3111)	BTV10-23.01 (3088)	BTV10-23.02 (3037)	BTV17-23.01 (3158)	BTV24-23.01 (3134)	BTV17-23.02 (3178)	BTV3-23.01 (3180)	BTV13-23.1 (3097)
BTV12-23.01 (3062)		100	92.2	59.5	58.5	58.7	58.5	59.1	59.1	59.8	59.7	59.7	58.9	58.9	58.7	60	59.8
BTV12-23.2 (3090)	100		92.2	59.5	58.5	58.7	58.5	59.1	59.1	59.8	59.7	59.7	58.9	58.9	58.7	60	59.8
BTV22-23.01 (3089)	92.2	92.2		59.8	58.7	58.9	58.7	59.8	59.8	59.7	58.9	58.9	58.3	58.3	58.1	60	60.4
BTV19-23.01 (3100)	59.5	59.5	59.8		75.3	75.5	75.3	75.1	75.1	76	76	76	75.5	75.5	75.7	74.1	73.6
BTV18-23.03 (3155)	58.5	58.5	58.7	75.3		99.6	99.8	83.8	83.8	85	78.9	78.9	78.7	78.7	78.9	78.9	78.5
BTV18-23.01 (3079)	58.7	58.7	58.9	75.5	99.6		99.8	84	84	85.2	79.3	79.3	78.9	78.9	79.1	79.1	78.7
BTV18-23.02 (3110)	58.5	58.5	58.7	75.3	99.8	99.8		83.8	83.8	85	79.1	79.1	78.7	78.7	78.9	78.9	78.5
BTV1-23.01(3124)	59.1	59.1	59.8	75.1	83.8	84	83.8		100	91.4	78.5	78.5	77.9	77.9	77.9	78.1	77.9
BTV1-23.02 (3190)	59.1	59.1	59.8	75.1	83.8	84	83.8	100		91.4	78.5	78.5	77.9	77.9	77.9	78.1	77.9
BTV2-23.01(3111)	59.8	59.8	59.7	76	85	85.2	85	91.4	91.4		77.9	77.9	77.4	77.4	77.4	78.9	77.8
BTV10-23.01 (3088)	59.7	59.7	58.9	76	78.9	79.3	79.1	78.5	78.5	77.9		100	95.6	95.6	95.8	82.7	83.5
BTV10-23.02 (3037)	59.7	59.7	58.9	76	78.9	79.3	79.1	78.5	78.5	77.9	100		95.6	95.6	95.8	82.7	83.5
BTV17-23.01 (3158)	58.9	58.9	58.3	75.5	78.7	78.9	78.7	77.9	77.9	77.4	95.6	95.6		100	99.8	82.1	82.1
BTV24-23.01 (3134)	58.9	58.9	58.3	75.5	78.7	78.9	78.7	77.9	77.9	77.4	95.6	95.6	100		99.8	82.1	82.1
BTV17-23.02 (3178)	58.7	58.7	58.1	75.7	78.9	79.1	78.9	77.9	77.9	77.4	95.8	95.8	99.8	99.8		82.3	82.3
BTV3-23.01 (3180)	60	60	60	74.1	78.9	79.1	78.9	78.1	78.1	78.9	82.7	82.7	82.1	82.1	82.3		93
BTV13-23.1 (3097)	59.8	59.8	60.4	73.6	78.5	78.7	78.5	77.9	77.9	77.8	83.5	83.5	82.1	82.1	82.3	93

## Sheet: S7
Alignement of the nucleotide sequences of S7 of the cuban strains with MUSCLE (Genious Prime)
	BTV19-23.01 (3100)	BTV3-23.01 (3180)	BTV13-23.1 (3097)	BTV10-23.01 (3088)	BTV12-23.01 (3062)	BTV12-23.2 (3090)	BTV18-23.03 (3155)	BTV17-23.02 (3178)	BTV1-23.01(3124)	BTV18-23.01 (3079)	BTV22-23.01 (3089)	BTV1-23.02 (3190)	BTV2-23.01(3111)	BTV18-23.02 (3110)	BTV10-23.02 (3037)	BTV17-23.01 (3158)	BTV24-23.01 (3134)
BTV19-23.01 (3100)		71.8	71.8	71.4	72.2	72.1	72.2	72.1	72	72	72.3	71.7	71.3	71.2	71.1	71.3	71.2
BTV3-23.01 (3180)	71.8		99.7	79	78.4	78.9	79	78.9	78.8	78.8	78.6	79	78.5	78.5	78.4	78.3	78.4
BTV13-23.1 (3097)	71.8	99.7		78.6	78.2	78.7	78.8	78.7	78.6	78.6	78.5	78.8	78.3	78.3	78.2	78.1	78.2
BTV10-23.01 (3088)	71.4	79	78.6		88	87.9	87.7	88	87.8	87.8	87.8	87.4	87.1	86.8	86.9	87.1	87.3
BTV12-23.01 (3062)	72.2	78.4	78.2	88		98.5	98.4	98.6	98.5	98.5	98.5	97	96.9	96.8	97.3	97.1	97.3
BTV12-23.2 (3090)	72.1	78.9	78.7	87.9	98.5		99.5	99.7	98.8	98.8	98.6	96.9	97	96.9	97.2	97.1	97.2
BTV18-23.03 (3155)	72.2	79	78.8	87.7	98.4	99.5		99.7	98.6	98.6	98.4	96.7	96.8	96.7	97.1	96.9	97.1
BTV17-23.02 (3178)	72.1	78.9	78.7	88	98.6	99.7	99.7		98.9	98.9	98.7	97	97.1	97	97.3	97.1	97.3
BTV1-23.01(3124)	72	78.8	78.6	87.8	98.5	98.8	98.6	98.9		100	99.1	97.1	96.8	96.7	97.2	97.1	97.2
BTV18-23.01 (3079)	72	78.8	78.6	87.8	98.5	98.8	98.6	98.9	100		99.1	97.1	96.8	96.7	97.2	97.1	97.2
BTV22-23.01 (3089)	72.3	78.6	78.5	87.8	98.5	98.6	98.4	98.7	99.1	99.1		97.2	96.8	96.7	97.2	97.2	97.2
BTV1-23.02 (3190)	71.7	79	78.8	87.4	97	96.9	96.7	97	97.1	97.1	97.2		97.8	97.7	98.2	97.9	98.1
BTV2-23.01(3111)	71.3	78.5	78.3	87.1	96.9	97	96.8	97.1	96.8	96.8	96.8	97.8		99.4	98.9	98.8	99
BTV18-23.02 (3110)	71.2	78.5	78.3	86.8	96.8	96.9	96.7	97	96.7	96.7	96.7	97.7	99.4		98.8	98.7	98.9
BTV10-23.02 (3037)	71.1	78.4	78.2	86.9	97.3	97.2	97.1	97.3	97.2	97.2	97.2	98.2	98.9	98.8		99	99.2
BTV17-23.01 (3158)	71.3	78.3	78.1	87.1	97.1	97.1	96.9	97.1	97.1	97.1	97.2	97.9	98.8	98.7	99		99.8
BTV24-23.01 (3134)	71.2	78.4	78.2	87.3	97.3	97.2	97.1	97.3	97.2	97.2	97.2	98.1	99	98.9	99.2	99.8
Alignement of the protein sequences of VP7 of the cuban strains with CLUSTALW (Genious Prime)
	BTV19-23.01 (3100)	BTV1-23.01(3124)	BTV1-23.02 (3190)	BTV2-23.01(3111)	BTV10-23.02 (3037)	BTV12-23.01 (3062)	BTV12-23.2 (3090)	BTV17-23.01 (3158)	BTV17-23.02 (3178)	BTV18-23.01 (3079)	BTV18-23.02 (3110)	BTV18-23.03 (3155)	BTV22-23.01 (3089)	BTV24-23.01 (3134)	BTV10-23.01 (3088)	BTV3-23.01 (3180)	BTV13-23.1 (3097)
BTV19-23.01 (3100)		84	84	84	84	84	84	84	84	84	84	84	84	84	84.2	82.8	83.1
BTV1-23.01(3124)	84		100	100	100	100	100	100	100	100	100	100	100	100	99.7	95.1	94.8
BTV1-23.02 (3190)	84	100		100	100	100	100	100	100	100	100	100	100	100	99.7	95.1	94.8
BTV2-23.01(3111)	84	100	100		100	100	100	100	100	100	100	100	100	100	99.7	95.1	94.8
BTV10-23.02 (3037)	84	100	100	100		100	100	100	100	100	100	100	100	100	99.7	95.1	94.8
BTV12-23.01 (3062)	84	100	100	100	100		100	100	100	100	100	100	100	100	99.7	95.1	94.8
BTV12-23.2 (3090)	84	100	100	100	100	100		100	100	100	100	100	100	100	99.7	95.1	94.8
BTV17-23.01 (3158)	84	100	100	100	100	100	100		100	100	100	100	100	100	99.7	95.1	94.8
BTV17-23.02 (3178)	84	100	100	100	100	100	100	100		100	100	100	100	100	99.7	95.1	94.8
BTV18-23.01 (3079)	84	100	100	100	100	100	100	100	100		100	100	100	100	99.7	95.1	94.8
BTV18-23.02 (3110)	84	100	100	100	100	100	100	100	100	100		100	100	100	99.7	95.1	94.8
BTV18-23.03 (3155)	84	100	100	100	100	100	100	100	100	100	100		100	100	99.7	95.1	94.8
BTV22-23.01 (3089)	84	100	100	100	100	100	100	100	100	100	100	100		100	99.7	95.1	94.8
BTV24-23.01 (3134)	84	100	100	100	100	100	100	100	100	100	100	100	100		99.7	95.1	94.8
BTV10-23.01 (3088)	84.2	99.7	99.7	99.7	99.7	99.7	99.7	99.7	99.7	99.7	99.7	99.7	99.7	99.7		95.4	95.1
BTV3-23.01 (3180)	82.8	95.1	95.1	95.1	95.1	95.1	95.1	95.1	95.1	95.1	95.1	95.1	95.1	95.1	95.4		99.7
BTV13-23.1 (3097)	83.1	94.8	94.8	94.8	94.8	94.8	94.8	94.8	94.8	94.8	94.8	94.8	94.8	94.8	95.1	99.7

## Sheet: S8
Alignement of the nucleotide sequences of S8 of the cuban strains with MUSCLE (Genious Prime)
	BTV18-23.02 (3110)	BTV22-23.01 (3089)	BTV24-23.01 (3134)	BTV19-23.01 (3100)	BTV13-23.1 (3097)	BTV10-23.01 (3088)	BTV1-23.01(3124)	BTV18-23.01 (3079)	BTV1-23.02 (3190)	BTV10-23.02 (3037)	BTV2-23.01(3111)	BTV3-23.01 (3180)	BTV18-23.03 (3155)	BTV17-23.02 (3178)	BTV17-23.01 (3158)	BTV12-23.01 (3062)	BTV12-23.2 (3090)
BTV18-23.02 (3110)		94.5	94.8	94.2	94.5	95.4	94.7	94.7	94.9	94.8	94.8	94.8	94.6	94.4	94.8	94.7	94.8
BTV22-23.01 (3089)	94.5		99.7	96.2	96.4	96.4	96.4	96.4	96.4	96.4	96.7	96.5	96.4	96.2	96.5	96.4	96.5
BTV24-23.01 (3134)	94.8	99.7		96.4	96.7	96.7	96.7	96.7	96.7	96.7	97	96.8	96.6	96.4	96.8	96.7	96.8
BTV19-23.01 (3100)	94.2	96.2	96.4		96.9	97.2	96.7	96.7	96.7	96.7	97	96.8	96.6	96.4	96.8	96.7	96.8
BTV13-23.1 (3097)	94.5	96.4	96.7	96.9		97.5	96.8	96.8	97	97	97.2	97.1	96.9	96.9	97.1	97	97.1
BTV10-23.01 (3088)	95.4	96.4	96.7	97.2	97.5		97.3	97.3	97.3	97.2	97.4	97.2	97.1	96.9	97.2	97.2	97.2
BTV1-23.01(3124)	94.7	96.4	96.7	96.7	96.8	97.3		100	97	97	97.4	97.2	96.9	96.7	97.1	97	97.1
BTV18-23.01 (3079)	94.7	96.4	96.7	96.7	96.8	97.3	100		97	97	97.4	97.2	96.9	96.7	97.1	97	97.1
BTV1-23.02 (3190)	94.9	96.4	96.7	96.7	97	97.3	97	97		99.3	98.3	98.3	98.5	98.2	98.6	98.5	98.6
BTV10-23.02 (3037)	94.8	96.4	96.7	96.7	97	97.2	97	97	99.3		98.5	98.5	98.7	98.4	98.8	98.7	98.8
BTV2-23.01(3111)	94.8	96.7	97	97	97.2	97.4	97.4	97.4	98.3	98.5		99.5	98.8	98.6	98.9	98.8	98.9
BTV3-23.01 (3180)	94.8	96.5	96.8	96.8	97.1	97.2	97.2	97.2	98.3	98.5	99.5		98.8	98.6	98.9	98.8	98.9
BTV18-23.03 (3155)	94.6	96.4	96.6	96.6	96.9	97.1	96.9	96.9	98.5	98.7	98.8	98.8		98.9	99.3	99.2	99.3
BTV17-23.02 (3178)	94.4	96.2	96.4	96.4	96.9	96.9	96.7	96.7	98.2	98.4	98.6	98.6	98.9		99.1	99.2	99.3
BTV17-23.01 (3158)	94.8	96.5	96.8	96.8	97.1	97.2	97.1	97.1	98.6	98.8	98.9	98.9	99.3	99.1		99.4	99.5
BTV12-23.01 (3062)	94.7	96.4	96.7	96.7	97	97.2	97	97	98.5	98.7	98.8	98.8	99.2	99.2	99.4		99.9
BTV12-23.2 (3090)	94.8	96.5	96.8	96.8	97.1	97.2	97.1	97.1	98.6	98.8	98.9	98.9	99.3	99.3	99.5	99.9
Alignement of the protein sequences of NS2 of the cuban strains with CLUSTALW (Genious Prime)
	BTV19-23.01 (3100)	BTV22-23.01 (3089)	BTV24-23.01 (3134)	BTV18-23.02 (3110)	BTV17-23.02 (3178)	BTV18-23.03 (3155)	BTV2-23.01(3111)	BTV3-23.01 (3180)	BTV1-23.01(3124)	BTV18-23.01 (3079)	BTV17-23.01 (3158)	BTV13-23.1 (3097)	BTV12-23.01 (3062)	BTV10-23.01 (3088)	BTV1-23.02 (3190)	BTV10-23.02 (3037)	BTV12-23.2 (3090)
BTV19-23.01 (3100)		98	98	97.5	97.5	98	98.3	98	98	98	98.3	98.3	98.3	98.3	98.3	98.3	98.6
BTV22-23.01 (3089)	98		99.7	97.7	97.7	98.3	98.6	98.3	98.3	98.3	98.6	98.6	98.6	98.6	98.6	98.6	98.9
BTV24-23.01 (3134)	98	99.7		97.7	97.7	98.3	98.6	98.3	98.3	98.3	98.6	98.6	98.6	98.6	98.6	98.6	98.9
BTV18-23.02 (3110)	97.5	97.7	97.7		97.7	98.3	98.9	98.6	98.3	98.3	98.6	98.6	98.6	98.6	98.6	98.6	98.9
BTV17-23.02 (3178)	97.5	97.7	97.7	97.7		98.3	98.6	98.3	98.3	98.3	98.6	98.6	98.6	98.6	98.6	98.6	98.9
BTV18-23.03 (3155)	98	98.3	98.3	98.3	98.3		99.2	98.9	98.9	98.9	99.2	99.2	99.2	99.2	99.2	99.2	99.4
BTV2-23.01(3111)	98.3	98.6	98.6	98.9	98.6	99.2		99.7	99.2	99.2	99.4	99.4	99.4	99.4	99.4	99.4	99.7
BTV3-23.01 (3180)	98	98.3	98.3	98.6	98.3	98.9	99.7		98.9	98.9	99.2	99.2	99.2	99.2	99.2	99.2	99.4
BTV1-23.01(3124)	98	98.3	98.3	98.3	98.3	98.9	99.2	98.9		100	99.2	99.2	99.2	99.2	99.2	99.2	99.4
BTV18-23.01 (3079)	98	98.3	98.3	98.3	98.3	98.9	99.2	98.9	100		99.2	99.2	99.2	99.2	99.2	99.2	99.4
BTV17-23.01 (3158)	98.3	98.6	98.6	98.6	98.6	99.2	99.4	99.2	99.2	99.2		99.4	99.4	99.4	99.4	99.4	99.7
BTV13-23.1 (3097)	98.3	98.6	98.6	98.6	98.6	99.2	99.4	99.2	99.2	99.2	99.4		99.4	99.4	99.4	99.4	99.7
BTV12-23.01 (3062)	98.3	98.6	98.6	98.6	98.6	99.2	99.4	99.2	99.2	99.2	99.4	99.4		99.4	99.4	99.4	99.7
BTV10-23.01 (3088)	98.3	98.6	98.6	98.6	98.6	99.2	99.4	99.2	99.2	99.2	99.4	99.4	99.4		99.4	99.4	99.7
BTV1-23.02 (3190)	98.3	98.6	98.6	98.6	98.6	99.2	99.4	99.2	99.2	99.2	99.4	99.4	99.4	99.4		100	99.7
BTV10-23.02 (3037)	98.3	98.6	98.6	98.6	98.6	99.2	99.4	99.2	99.2	99.2	99.4	99.4	99.4	99.4	100		99.7
BTV12-23.2 (3090)	98.6	98.9	98.9	98.9	98.9	99.4	99.7	99.4	99.4	99.4	99.7	99.7	99.7	99.7	99.7	99.7

## Sheet: S9
Alignement of the nucleotide sequences of S9 of the cuban strains with MUSCLE (Genious Prime)
	BTV18-23.03 (3155)	BTV22-23.01 (3089)	BTV17-23.02 (3178)	BTV2-23.01(3111)	BTV18-23.01 (3079)	BTV10-23.01 (3088)	BTV1-23.01(3124)	BTV12-23.2 (3090)	BTV19-23.01 (3100)	BTV1-23.02 (3190)	BTV13-23.1 (3097)	BTV24-23.01 (3134)	BTV3-23.01 (3180)	BTV10-23.02 (3037)	BTV12-23.01 (3062)	BTV17-23.01 (3158)	BTV18-23.02 (3110)
BTV18-23.03 (3155)		99	93.2	93.3	92.9	90.8	90.6	90.7	90.4	90.5	90.9	90.7	90.5	90.8	91.2	90.7	90.6
BTV22-23.01 (3089)	99		93.5	93.4	93.1	90.3	90.1	90.2	90.1	90	90.3	90.2	90.2	90.3	90.8	90.2	90.3
BTV17-23.02 (3178)	93.2	93.5		94.8	94.6	90.9	90.4	90.7	90.5	90.6	90.6	90.4	90.6	90.5	90.9	90.6	90.7
BTV2-23.01(3111)	93.3	93.4	94.8		99.6	91.1	90.9	91.1	91.1	91.2	91.2	91	91.2	91.1	91.2	90.8	90.9
BTV18-23.01 (3079)	92.9	93.1	94.6	99.6		90.8	90.6	90.8	90.8	90.8	90.8	90.7	90.8	90.8	90.8	90.5	90.6
BTV10-23.01 (3088)	90.8	90.3	90.9	91.1	90.8		92.3	92.1	91.9	92.2	92	92.2	92	92.1	92.4	92	91.9
BTV1-23.01(3124)	90.6	90.1	90.4	90.9	90.6	92.3		98.6	98.5	98.6	98.8	98.6	98.4	98.7	97.8	97.8	97.7
BTV12-23.2 (3090)	90.7	90.2	90.7	91.1	90.8	92.1	98.6		98.6	98.7	98.7	98.7	98.5	98.8	98.1	98.3	98.2
BTV19-23.01 (3100)	90.4	90.1	90.5	91.1	90.8	91.9	98.5	98.6		99.1	99.1	99.1	99.1	99.2	98.2	98.2	98.3
BTV1-23.02 (3190)	90.5	90	90.6	91.2	90.8	92.2	98.6	98.7	99.1		99.2	99.2	99	99.3	98.3	98.3	98.2
BTV13-23.1 (3097)	90.9	90.3	90.6	91.2	90.8	92	98.8	98.7	99.1	99.2		99.2	99	99.3	98.3	98.3	98.2
BTV24-23.01 (3134)	90.7	90.2	90.4	91	90.7	92.2	98.6	98.7	99.1	99.2	99.2		99	99.3	98.3	98.3	98.2
BTV3-23.01 (3180)	90.5	90.2	90.6	91.2	90.8	92	98.4	98.5	99.1	99	99	99		99.5	98.3	98.1	98.2
BTV10-23.02 (3037)	90.8	90.3	90.5	91.1	90.8	92.1	98.7	98.8	99.2	99.3	99.3	99.3	99.5		98.4	98.4	98.3
BTV12-23.01 (3062)	91.2	90.8	90.9	91.2	90.8	92.4	97.8	98.1	98.2	98.3	98.3	98.3	98.3	98.4		98.5	98.4
BTV17-23.01 (3158)	90.7	90.2	90.6	90.8	90.5	92	97.8	98.3	98.2	98.3	98.3	98.3	98.1	98.4	98.5		99.9
BTV18-23.02 (3110)	90.6	90.3	90.7	90.9	90.6	91.9	97.7	98.2	98.3	98.2	98.2	98.2	98.2	98.3	98.4	99.9
Alignement of the protein sequences of VP6 of the cuban strains with CLUSTALW (Genious Prime)
	BTV10-23.01 (3088)	BTV17-23.01 (3158)	BTV18-23.02 (3110)	BTV12-23.2 (3090)	BTV12-23.01 (3062)	BTV19-23.01 (3100)	BTV1-23.01(3124)	BTV3-23.01 (3180)	BTV10-23.02 (3037)	BTV1-23.02 (3190)	BTV13-23.1 (3097)	BTV24-23.01 (3134)	BTV18-23.03 (3155)	BTV22-23.01 (3089)	BTV17-23.02 (3178)	BTV2-23.01(3111)	BTV18-23.01 (3079)
BTV10-23.01 (3088)		91.2	90.9	91.2	92.1	90.6	91.8	90.9	91.2	90.9	91.5	91.2	89.7	88.8	88.4	89.7	88.8
BTV17-23.01 (3158)	91.2		99.7	97.6	97.6	97	97	97.3	97.3	97.3	97.9	97.6	90	89.1	89.1	90.6	89.7
BTV18-23.02 (3110)	90.9	99.7		97.3	97.3	97.3	96.7	97.6	97	97	97.6	97.3	89.7	89.4	89.4	90.9	90
BTV12-23.2 (3090)	91.2	97.6	97.3		97	97	97.6	97.3	97.3	97.3	97.9	97.6	90.3	89.4	89.1	90.6	89.7
BTV12-23.01 (3062)	92.1	97.6	97.3	97		97	97	97.3	97.3	97.3	97.9	97.6	91.5	90.6	90	91.2	90.3
BTV19-23.01 (3100)	90.6	97	97.3	97	97		97	98.5	97.9	97.9	98.5	98.2	90	89.7	89.4	91.5	90.6
BTV1-23.01(3124)	91.8	97	96.7	97.6	97	97		97.3	97.3	97.3	98.5	97.6	91.8	90.9	89.7	91.2	90.3
BTV3-23.01 (3180)	90.9	97.3	97.6	97.3	97.3	98.5	97.3		99.4	98.2	98.8	98.5	90.3	90	89.4	91.5	90.6
BTV10-23.02 (3037)	91.2	97.3	97	97.3	97.3	97.9	97.3	99.4		98.2	98.8	98.5	90.9	90	88.8	90.9	90
BTV1-23.02 (3190)	90.9	97.3	97	97.3	97.3	97.9	97.3	98.2	98.2		98.8	98.5	90.6	89.7	89.1	90.9	90
BTV13-23.1 (3097)	91.5	97.9	97.6	97.9	97.9	98.5	98.5	98.8	98.8	98.8		99.1	91.2	90.3	89.7	91.8	90.9
BTV24-23.01 (3134)	91.2	97.6	97.3	97.6	97.6	98.2	97.6	98.5	98.5	98.5	99.1		90.6	89.7	89.1	91.2	90.3
BTV18-23.03 (3155)	89.7	90	89.7	90.3	91.5	90	91.8	90.3	90.9	90.6	91.2	90.6		98.5	91.8	92.4	91.5
BTV22-23.01 (3089)	88.8	89.1	89.4	89.4	90.6	89.7	90.9	90	90	89.7	90.3	89.7	98.5		92.1	92.1	91.5
BTV17-23.02 (3178)	88.4	89.1	89.4	89.1	90	89.4	89.7	89.4	88.8	89.1	89.7	89.1	91.8	92.1		93.3	93
BTV2-23.01(3111)	89.7	90.6	90.9	90.6	91.2	91.5	91.2	91.5	90.9	90.9	91.8	91.2	92.4	92.1	93.3		99.1
BTV18-23.01 (3079)	88.8	89.7	90	89.7	90.3	90.6	90.3	90.6	90	90	90.9	90.3	91.5	91.5	93	99.1
Alignement of the protein sequences of NS4 of the cuban strains with CLUSTALW (Genious Prime)
	BTV10-23.01 (3088)	BTV17-23.02 (3178)	BTV1-23.01(3124)	BTV1-23.02 (3190)	BTV2-23.01(3111)	BTV3-23.01 (3180)	BTV10-23.02 (3037)	BTV12-23.01 (3062)	BTV12-23.2 (3090)	BTV13-23.1 (3097)	BTV18-23.01 (3079)	BTV18-23.03 (3155)	BTV19-23.01 (3100)	BTV22-23.01 (3089)	BTV24-23.01 (3134)	BTV17-23.01 (3158)	BTV18-23.02 (3110)
BTV10-23.01 (3088)		96.1	97.4	97.4	97.4	97.4	97.4	97.4	97.4	97.4	97.4	97.4	97.4	97.4	97.4	96.1	96.1
BTV17-23.02 (3178)	96.1		98.7	98.7	98.7	98.7	98.7	98.7	98.7	98.7	98.7	98.7	98.7	98.7	98.7	97.4	97.4
BTV1-23.01(3124)	97.4	98.7		100	100	100	100	100	100	100	100	100	100	100	100	98.7	98.7
BTV1-23.02 (3190)	97.4	98.7	100		100	100	100	100	100	100	100	100	100	100	100	98.7	98.7
BTV2-23.01(3111)	97.4	98.7	100	100		100	100	100	100	100	100	100	100	100	100	98.7	98.7
BTV3-23.01 (3180)	97.4	98.7	100	100	100		100	100	100	100	100	100	100	100	100	98.7	98.7
BTV10-23.02 (3037)	97.4	98.7	100	100	100	100		100	100	100	100	100	100	100	100	98.7	98.7
BTV12-23.01 (3062)	97.4	98.7	100	100	100	100	100		100	100	100	100	100	100	100	98.7	98.7
BTV12-23.2 (3090)	97.4	98.7	100	100	100	100	100	100		100	100	100	100	100	100	98.7	98.7
BTV13-23.1 (3097)	97.4	98.7	100	100	100	100	100	100	100		100	100	100	100	100	98.7	98.7
BTV18-23.01 (3079)	97.4	98.7	100	100	100	100	100	100	100	100		100	100	100	100	98.7	98.7
BTV18-23.03 (3155)	97.4	98.7	100	100	100	100	100	100	100	100	100		100	100	100	98.7	98.7
BTV19-23.01 (3100)	97.4	98.7	100	100	100	100	100	100	100	100	100	100		100	100	98.7	98.7
BTV22-23.01 (3089)	97.4	98.7	100	100	100	100	100	100	100	100	100	100	100		100	98.7	98.7
BTV24-23.01 (3134)	97.4	98.7	100	100	100	100	100	100	100	100	100	100	100	100		98.7	98.7
BTV17-23.01 (3158)	96.1	97.4	98.7	98.7	98.7	98.7	98.7	98.7	98.7	98.7	98.7	98.7	98.7	98.7	98.7		100
BTV18-23.02 (3110)	96.1	97.4	98.7	98.7	98.7	98.7	98.7	98.7	98.7	98.7	98.7	98.7	98.7	98.7	98.7	100

## Sheet: S10
Alignement of the nucleotide sequences of S10 of the cuban strains with MUSCLE (Genious Prime)
	BTV19-23.01 (3100)	BTV17-23.01 (3158)	BTV17-23.02 (3178)	BTV18-23.01 (3079)	BTV10-23.02 (3037)	BTV12-23.2 (3090)	BTV18-23.03 (3155)	BTV1-23.02 (3190)	BTV13-23.1 (3097)	BTV12-23.01 (3062)	BTV3-23.01 (3180)	BTV10-23.01 (3088)	BTV1-23.01(3124)	BTV18-23.02 (3110)	BTV2-23.01(3111)	BTV22-23.01 (3089)	BTV24-23.01 (3134)
BTV19-23.01 (3100)		97.4	97.6	97.6	97.6	97.7	97.9	97.4	97.4	81.9	83	82.5	82.2	82.4	83.1	83.1	82.8
BTV17-23.01 (3158)	97.4		99.4	99.4	98.9	98.8	99	98.5	98.8	81.6	83	82.5	81.9	82	82.5	82.7	82.5
BTV17-23.02 (3178)	97.6	99.4		100	99	98.9	99.1	98.7	98.9	81.8	82.8	82.4	82.2	82.4	82.8	83.1	82.8
BTV18-23.01 (3079)	97.6	99.4	100		99	98.9	99.1	98.7	98.9	81.8	82.8	82.4	82.2	82.4	82.8	83.1	82.8
BTV10-23.02 (3037)	97.6	98.9	99	99		98.9	99.1	98.7	98.9	82	83.1	82.6	82.2	82.4	83.1	83.1	82.8
BTV12-23.2 (3090)	97.7	98.8	98.9	98.9	98.9		99.8	98.5	98.8	82.4	83.5	83	82.4	82.5	83	83.2	83
BTV18-23.03 (3155)	97.9	99	99.1	99.1	99.1	99.8		98.8	99	82.4	83.5	83	82.4	82.5	83	83.2	83
BTV1-23.02 (3190)	97.4	98.5	98.7	98.7	98.7	98.5	98.8		99	82.5	83.6	83.1	82	82.1	83.1	83.1	82.8
BTV13-23.1 (3097)	97.4	98.8	98.9	98.9	98.9	98.8	99	99		82.1	83.2	82.7	81.9	82	83	83	82.7
BTV12-23.01 (3062)	81.9	81.6	81.8	81.8	82	82.4	82.4	82.5	82.1		97.7	97.6	93.6	93.4	93.3	93.9	93.7
BTV3-23.01 (3180)	83	83	82.8	82.8	83.1	83.5	83.5	83.6	83.2	97.7		98.9	93.9	93.8	93.4	93.8	93.6
BTV10-23.01 (3088)	82.5	82.5	82.4	82.4	82.6	83	83	83.1	82.7	97.6	98.9		93.8	93.7	93.3	93.9	93.7
BTV1-23.01(3124)	82.2	81.9	82.2	82.2	82.2	82.4	82.4	82	81.9	93.6	93.9	93.8		99.6	94	94.6	94.4
BTV18-23.02 (3110)	82.4	82	82.4	82.4	82.4	82.5	82.5	82.1	82	93.4	93.8	93.7	99.6		93.9	94.8	94.5
BTV2-23.01(3111)	83.1	82.5	82.8	82.8	83.1	83	83	83.1	83	93.3	93.4	93.3	94	93.9		98.2	97.9
BTV22-23.01 (3089)	83.1	82.7	83.1	83.1	83.1	83.2	83.2	83.1	83	93.9	93.8	93.9	94.6	94.8	98.2		99.8
BTV24-23.01 (3134)	82.8	82.5	82.8	82.8	82.8	83	83	82.8	82.7	93.7	93.6	93.7	94.4	94.5	97.9	99.8
Alignement of the protein sequences of NS3 of the cuban strains with CLUSTALW (Genious Prime)
	BTV19-23.01 (3100)	BTV17-23.02 (3178)	BTV18-23.01 (3079)	BTV1-23.02 (3190)	BTV10-23.02 (3037)	BTV12-23.2 (3090)	BTV17-23.01 (3158)	BTV18-23.03 (3155)	BTV13-23.1 (3097)	BTV10-23.01 (3088)	BTV24-23.01 (3134)	BTV2-23.01(3111)	BTV1-23.01(3124)	BTV12-23.01 (3062)	BTV18-23.02 (3110)	BTV22-23.01 (3089)	BTV3-23.01 (3180)
BTV19-23.01 (3100)		99.1	99.1	99.6	99.6	99.6	99.6	99.6	99.1	93.9	93.4	93.4	93.9	93.9	93.9	93.9	93.9
BTV17-23.02 (3178)	99.1		100	99.6	99.6	99.6	99.6	99.6	99.1	93.9	93.4	93.4	93.9	93.9	93.9	93.9	93.9
BTV18-23.01 (3079)	99.1	100		99.6	99.6	99.6	99.6	99.6	99.1	93.9	93.4	93.4	93.9	93.9	93.9	93.9	93.9
BTV1-23.02 (3190)	99.6	99.6	99.6		100	100	100	100	99.6	94.3	93.9	93.9	94.3	94.3	94.3	94.3	94.3
BTV10-23.02 (3037)	99.6	99.6	99.6	100		100	100	100	99.6	94.3	93.9	93.9	94.3	94.3	94.3	94.3	94.3
BTV12-23.2 (3090)	99.6	99.6	99.6	100	100		100	100	99.6	94.3	93.9	93.9	94.3	94.3	94.3	94.3	94.3
BTV17-23.01 (3158)	99.6	99.6	99.6	100	100	100		100	99.6	94.3	93.9	93.9	94.3	94.3	94.3	94.3	94.3
BTV18-23.03 (3155)	99.6	99.6	99.6	100	100	100	100		99.6	94.3	93.9	93.9	94.3	94.3	94.3	94.3	94.3
BTV13-23.1 (3097)	99.1	99.1	99.1	99.6	99.6	99.6	99.6	99.6		93.9	93.4	93.4	93.9	93.9	93.9	93.9	93.9
BTV10-23.01 (3088)	93.9	93.9	93.9	94.3	94.3	94.3	94.3	94.3	93.9		98.7	98.3	99.1	99.1	99.1	99.1	98.7
BTV24-23.01 (3134)	93.4	93.4	93.4	93.9	93.9	93.9	93.9	93.9	93.4	98.7		98.7	99.6	99.6	99.6	99.6	99.1
BTV2-23.01(3111)	93.4	93.4	93.4	93.9	93.9	93.9	93.9	93.9	93.4	98.3	98.7		99.1	99.1	99.1	99.1	99.6
BTV1-23.01(3124)	93.9	93.9	93.9	94.3	94.3	94.3	94.3	94.3	93.9	99.1	99.6	99.1		100	100	100	99.6
BTV12-23.01 (3062)	93.9	93.9	93.9	94.3	94.3	94.3	94.3	94.3	93.9	99.1	99.6	99.1	100		100	100	99.6
BTV18-23.02 (3110)	93.9	93.9	93.9	94.3	94.3	94.3	94.3	94.3	93.9	99.1	99.6	99.1	100	100		100	99.6
BTV22-23.01 (3089)	93.9	93.9	93.9	94.3	94.3	94.3	94.3	94.3	93.9	99.1	99.6	99.1	100	100	100		99.6
BTV3-23.01 (3180)	93.9	93.9	93.9	94.3	94.3	94.3	94.3	94.3	93.9	98.7	99.1	99.6	99.6	99.6	99.6	99.6
Alignement of the protein sequences of NS5 of the cuban strains with CLUSTALW (Genious Prime)
	BTV19-23.01 (3100)	BTV13-23.1 (3097)	BTV1-23.02 (3190)	BTV12-23.2 (3090)	BTV17-23.01 (3158)	BTV17-23.02 (3178)	BTV18-23.01 (3079)	BTV18-23.03 (3155)	BTV10-23.02 (3037)	BTV1-23.01(3124)	BTV18-23.02 (3110)	BTV2-23.01(3111)	BTV22-23.01 (3089)	BTV24-23.01 (3134)	BTV12-23.01 (3062)	BTV3-23.01 (3180)	BTV10-23.01 (3088)
BTV19-23.01 (3100)		98	98	98	98	98	98	98	96	72	70	74	74	74	72	74	72
BTV13-23.1 (3097)	98		98.3	98.3	98.3	98.3	98.3	98.3	96.6	71.2	69.5	71.2	71.2	71.2	67.8	69.5	67.8
BTV1-23.02 (3190)	98	98.3		100	100	100	100	100	98.3	72.9	71.2	72.9	72.9	72.9	69.5	71.2	69.5
BTV12-23.2 (3090)	98	98.3	100		100	100	100	100	98.3	72.9	71.2	72.9	72.9	72.9	69.5	71.2	69.5
BTV17-23.01 (3158)	98	98.3	100	100		100	100	100	98.3	72.9	71.2	72.9	72.9	72.9	69.5	71.2	69.5
BTV17-23.02 (3178)	98	98.3	100	100	100		100	100	98.3	72.9	71.2	72.9	72.9	72.9	69.5	71.2	69.5
BTV18-23.01 (3079)	98	98.3	100	100	100	100		100	98.3	72.9	71.2	72.9	72.9	72.9	69.5	71.2	69.5
BTV18-23.03 (3155)	98	98.3	100	100	100	100	100		98.3	72.9	71.2	72.9	72.9	72.9	69.5	71.2	69.5
BTV10-23.02 (3037)	96	96.6	98.3	98.3	98.3	98.3	98.3	98.3		72.9	71.2	72.9	72.9	72.9	69.5	71.2	69.5
BTV1-23.01(3124)	72	71.2	72.9	72.9	72.9	72.9	72.9	72.9	72.9		98.3	84.7	84.7	84.7	88.1	89.8	88.1
BTV18-23.02 (3110)	70	69.5	71.2	71.2	71.2	71.2	71.2	71.2	71.2	98.3		86.4	86.4	86.4	86.4	88.1	86.4
BTV2-23.01(3111)	74	71.2	72.9	72.9	72.9	72.9	72.9	72.9	72.9	84.7	86.4		96.6	96.6	89.8	91.5	89.8
BTV22-23.01 (3089)	74	71.2	72.9	72.9	72.9	72.9	72.9	72.9	72.9	84.7	86.4	96.6		100	89.8	91.5	89.8
BTV24-23.01 (3134)	74	71.2	72.9	72.9	72.9	72.9	72.9	72.9	72.9	84.7	86.4	96.6	100		89.8	91.5	89.8
BTV12-23.01 (3062)	72	67.8	69.5	69.5	69.5	69.5	69.5	69.5	69.5	88.1	86.4	89.8	89.8	89.8		98.3	96.6
BTV3-23.01 (3180)	74	69.5	71.2	71.2	71.2	71.2	71.2	71.2	71.2	89.8	88.1	91.5	91.5	91.5	98.3		98.3
BTV10-23.01 (3088)	72	67.8	69.5	69.5	69.5	69.5	69.5	69.5	69.5	88.1	86.4	89.8	89.8	89.8	96.6	98.3
